# Supplementary material for: Cross-Cultural Validation of the Barcelona Immigration Stress Scale
Source: J Immigr Minor Health. 2023 Jul 17;25(6):1339–53. doi: 10.1007/s10903-023-01520-2 (PMC10632226; doi:10.1007/s10903-023-01520-2)
Supplement: Supplementary file 3 — Supplementary file3 (CSV 147 KB) [file 10903_2023_1520_MOESM3_ESM.csv]

ID	Randomized_database	Random_number	Ethnicity	Edad	sexo	estcivil	paisnac	tpoespa	estudios	movilidad	numciudad	tpociudad	activori	activpai	activpai2	activesp	activesp2	contrato	renta	residenc	trabajo	refamili	tipvivie	freconta	redsoc	expectat	adaphij	discrimi	idioma	enfermed	biss1	biss2	biss3	biss4	biss5	biss6	biss7	biss8	biss9	biss10	biss11	biss12	biss13	biss14	biss15	biss16	biss17	biss18	biss19
1	2	0,552199522	4	29,8	1	1	1	66	3	0	777	777	1	4	2	4	5	1	2	1	1	2	4	1	3	2	0	4	5	2	3	4	1	1	3	2	3	1	3	1	1	1	1	2	2	4	2	4	4
2	1	0,296835609	4	34,7	1	5	11	144	3	0	777	777	2	1	8	1	8	2	777	1	1	2	1	1	2	4	999	5	1	2	1	1	3	2	1	4	1	1	4	4	1	1	1	2	4	4	4	1	2
3	2	0,813608043	4	43,1	1	1	11	84	4	0	777	777	2	1	7	4	5	1	2	1	1	2	3	1	3	3	999	5	2	2	4	4	4	2	4	2	4	1	2	1	2	4	4	4	4	4	4	4	4
4	1	0,122586322	4	66,6	1	4	11	60	2	0	777	777	2	3	9	3	9	2	777	1	1	1	1	1	2	2	4	4	4	1	4	4	4	2	4	4	4	1	4	3	3	4	4	4	4	4	4	4	4
5	1	0,452199795	4	36,2	1	3	11	96	3	0	777	777	2	1	8	4	5	1	2	1	1	1	1	2	5	3	1	5	5	2	4	4	4	4	4	4	4	3	4	4	2	4	3	4	4	4	4	1	4
6	2	0,999614945	4	43,7	1	3	3	72	4	0	777	777	2	3	9	3	9	2	1	1	1	1	1	1	4	5	1	3	1	2	3	4	4	1	1	3	1	1	1	1	1	1	1	2	3	1	2	1	3
7	2	0,948679794	4	49,7	2	4	4	18	4	0	777	777	1	7	4	1	8	2	777	1	1	2	1	1	2	2	0	5	5	2	1	4	4	4	4	4	4	4	4	4	4	4	4	4	4	4	4	4	4
8	1	0,080336397	4	47,1	1	3	1	36	999	0	777	777	2	3	9	4	5	1	2	1	1	1	1	1	4	3	2	1	3	1	1	4	4	2	2	1	3	2	1	2	3	4	3	2	3	3	4	4	4
9	2	0,492196064	4	45,0	1	4	11	204	2	1	1	132	2	1	8	4	5	1	2	1	1	1	1	1	1	2	2	5	4	1	4	4	4	4	4	4	4	4	4	4	4	4	4	4	4	4	4	4	4
10	2	0,550633916	4	45,9	1	1	11	168	3	0	777	777	2	1	8	3	9	2	2	1	1	2	4	2	1	2	0	4	5	2	4	4	4	2	4	3	4	2	4	4	2	4	4	4	3	2	4	4	4
11	2	0,764905807	4	51,8	1	1	11	120	2	0	777	777	2	3	9	4	5	1	2	1	1	1	3	1	4	3	2	5	5	2	4	4	4	4	4	3	3	2	2	3	1	1	2	1	2	3	4	4	4
12	2	0,529114804	4	31,4	1	2	4	2	4	1	1	1	1	7	4	1	8	2	777	1	1	2	1	1	4	2	0	5	4	2	4	4	4	3	4	3	4	3	4	3	1	4	3	3	4	3	3	3	4
13	1	0,243142951	4	21,1	2	1	2	999	2	0	777	777	999	999	999	999	999	1	999	1	1	999	999	999	999	999	999	999	999	999	1	2	4	4	3	4	4	1	4	4	4	4	4	4	4	4	4	4	4
14	2	0,858393062	4	25,1	2	1	4	999	2	0	777	777	2	999	999	999	999	1	999	1	1	999	999	999	999	999	999	999	999	999	4	4	4	4	4	4	4	3	4	4	3	4	4	4	4	4	4	3	4
15	1	0,045437323	4	24,4	2	1	17	24	4	0	777	777	1	6	2	7	5	1	2	1	1	2	1	1	2	2	0	5	4	2	4	4	4	2	4	4	4	4	4	3	4	3	4	4	4	4	3	4	3
16	2	0,833437662	4	29,4	1	1	1	24	4	0	777	777	1	7	5	4	5	1	1	1	1	1	1	1	1	1	1	4	4	2	4	4	4	2	4	4	4	4	4	2	4	4	4	4	4	4	4	4	4
17	2	0,910214112	4	53,2	2	2	11	24	2	1	1	23	1	5	5	5	5	1	2	1	1	1	1	2	3	3	1	4	1	2	2	3	4	2	2	3	2	1	2	1	3	3	2	1	3	2	2	1	2
18	1	0,165548814	4	32,3	1	3	11	48	3	1	1	12	2	1	8	4	5	1	2	1	1	1	1	2	1	3	0	5	5	2	1	4	4	1	4	4	4	3	1	1	1	3	2	1	4	1	4	1	2
19	2	0,681651168	4	35,2	1	3	1	48	2	0	777	777	2	1	8	4	5	2	1	1	2	1	1	1	1	3	1	4	5	2	4	4	4	1	2	4	2	1	4	4	1	1	1	1	4	4	1	1	4
20	1	0,284516798	4	21,6	2	1	4	11	4	0	777	777	1	4	1	5	5	1	2	1	1	2	1	1	2	2	0	4	5	1	4	4	3	3	4	2	4	4	4	1	2	1	4	2	4	3	4	1	2
21	2	0,581850471	4	25,9	1	1	17	12	4	0	777	777	1	7	5	7	5	2	1	1	2	2	1	1	2	1	0	4	5	2	2	3	3	2	4	4	3	3	4	2	2	4	4	4	3	3	3	3	3
22	1	0,169721736	4	31,3	1	3	5	1	3	0	777	777	1	5	5	1	8	2	777	1	2	1	1	3	4	4	4	5	3	2	2	4	4	4	1	4	4	4	1	3	4	4	4	4	4	4	4	4	4
23	1	0,44546786	4	18,1	1	1	6	9	3	0	777	777	1	7	5	5	1	2	1	2	2	2	1	3	2	3	0	5	3	2	2	3	4	4	4	4	3	2	4	4	4	4	4	4	4	4	4	4	2
24	2	0,708009461	4	36,2	1	4	2	4	2	0	777	777	1	7	5	3	9	2	2	2	2	2	1	2	4	4	999	4	3	2	4	4	4	1	2	3	2	1	3	1	1	1	1	2	4	4	4	2	3
25	2	0,664670283	4	46,0	1	1	1	29	4	0	777	777	1	7	1	3	9	2	2	2	2	2	2	1	4	4	0	5	5	2	4	4	4	3	4	4	4	2	4	4	1	4	4	4	4	3	4	4	4
26	2	0,854779449	4	36,8	1	3	1	60	3	0	777	777	2	1	8	4	5	1	2	1	1	1	3	1	4	1	1	4	5	2	4	4	4	4	4	4	2	3	4	4	4	4	4	4	4	4	4	4	4
27	2	0,715865684	4	35,4	1	1	13	20	2	1	1	1	1	5	2	4	5	1	2	1	1	2	4	3	2	3	3	4	5	2	1	4	4	4	4	4	4	4	4	4	4	4	4	1	4	4	4	1	4
28	1	0,375856578	4	41,3	2	1	6	18	4	0	777	777	1	4	1	4	5	1	1	1	1	2	1	2	2	3	0	2	5	1	4	4	1	4	3	4	4	4	1	3	3	4	3	4	3	4	4	4	1
29	1	0,187931695	4	49,9	1	5	1	78	3	1	1	999	2	1	8	4	5	1	2	1	1	2	6	1	4	3	0	1	1	2	3	4	4	1	4	4	1	1	4	1	1	1	1	1	2	1	3	1	1
30	1	0,057157025	4	57,9	2	3	1	30	4	0	777	777	1	4	1	4	1	1	1	1	1	1	1	1	2	3	3	4	4	2	2	4	4	1	4	3	4	2	4	1	1	2	4	4	3	4	4	4	2
31	2	0,739112736	4	25,6	1	1	2	4	2	0	777	777	1	7	4	4	5	2	1	2	2	1	1	1	1	3	5	5	2	2	2	2	4	4	3	3	3	1	3	1	1	3	3	3	3	3	3	2	3
32	1	0,461830446	4	30,3	1	3	1	12	3	1	1	12	2	1	8	4	5	2	2	1	1	2	1	1	1	4	0	2	1	1	2	4	4	1	2	3	1	1	2	1	1	4	2	1	3	1	4	1	3
33	2	0,719819389	4	56,7	1	4	1	36	1	0	777	777	2	1	8	3	9	2	777	2	2	2	1	1	1	4	2	2	1	1	2	1	4	1	3	4	1	1	1	1	1	4	1	1	3	4	4	1	1
34	1	0,276173481	4	28,8	1	2	2	18	3	1	1	999	1	4	5	4	5	2	2	2	999	999	1	2	4	999	2	999	999	999	4	4	4	2	4	4	4	1	4	1	1	4	2	4	4	4	4	4	4
35	1	0,425523701	4	31,0	1	3	1	36	4	1	1	24	1	4	1	4	5	2	1	1	1	1	1	3	5	5	4	3	4	2	3	4	4	2	1	3	4	1	3	4	1	3	4	4	4	4	4	4	4
36	2	0,629277061	4	28,0	1	1	4	54	4	0	777	777	2	2	6	4	5	1	2	1	1	2	4	1	3	3	0	5	4	2	2	4	4	2	3	4	2	1	2	2	3	4	4	3	3	3	4	2	4
37	1	0,398786115	4	30,4	2	3	2	2	4	0	777	777	1	7	4	1	8	2	777	2	2	2	4	2	5	4	0	5	2	2	4	4	4	4	4	4	4	4	4	4	4	4	4	4	4	4	4	4	2
38	1	0,010199792	4	22,0	1	1	11	12	3	0	777	777	2	1	7	4	5	1	2	1	1	2	4	1	4	3	0	2	4	2	2	4	1	1	4	3	4	1	4	1	4	2	4	4	1	1	1	1	2
39	1	0,027293678	4	24,2	2	3	3	36	3	0	777	777	1	7	5	4	5	1	2	1	1	2	1	1	4	3	3	4	1	2	2	2	4	1	2	3	3	1	3	3	3	4	4	4	3	2	4	4	4
40	1	0,278226223	4	34,7	2	2	2	36	3	0	777	777	2	1	7	5	5	2	2	2	999	2	4	1	1	4	0	4	5	2	4	4	4	1	4	1	4	4	2	1	2	4	2	1	4	4	4	4	4
41	1	0,205990932	4	20,9	1	1	11	3	3	0	777	777	2	1	8	1	8	2	777	1	2	1	1	1	3	3	0	3	3	2	4	4	4	1	4	4	4	1	4	4	1	4	4	4	4	4	4	4	4
42	1	0,192873413	4	47,1	1	4	1	36	3	0	777	777	2	1	7	4	5	1	2	1	1	1	1	1	5	4	999	5	5	2	4	4	4	4	4	4	4	4	2	4	1	4	4	2	4	4	4	4	4
43	1	0,381165918	4	47,3	1	2	4	21	2	0	777	777	2	1	8	3	9	2	2	2	2	2	1	1	3	3	0	5	5	2	4	4	4	1	4	4	4	4	4	4	4	4	4	4	4	4	4	4	4
44	2	0,670831921	4	25,9	1	2	2	1	3	0	777	777	1	5	5	1	8	2	777	2	2	2	4	1	4	4	0	4	3	2	4	4	4	3	4	4	4	4	2	4	2	4	4	4	4	2	4	4	4
45	2	0,896580705	4	44,7	2	3	11	2	3	0	777	777	2	3	9	1	8	2	777	2	2	2	4	1	3	4	999	5	5	2	4	3	4	3	4	4	4	1	4	4	4	4	4	4	4	4	4	4	4
46	2	0,700746736	4	31,5	1	2	2	24	3	0	777	777	2	1	8	4	5	1	2	1	1	2	1	2	4	2	2	1	4	2	4	4	4	1	4	4	4	4	4	1	3	1	1	1	3	4	4	4	4
47	2	0,938284482	4	42,3	1	3	15	9	2	0	777	777	2	3	9	3	9	2	2	2	2	2	1	1	4	3	0	5	1	2	2	4	4	1	2	4	4	4	4	1	4	4	4	4	4	4	4	1	4
48	1	0,114953447	4	18,9	1	1	11	24	3	1	1	999	1	3	9	1	8	2	777	1	1	1	4	1	3	3	999	5	5	1	2	2	4	1	1	2	4	4	1	1	1	1	1	2	1	1	1	1	1
49	2	0,590775428	4	27,4	1	1	6	36	3	0	777	777	2	1	7	7	5	1	3	1	1	1	1	3	3	2	0	5	5	2	4	4	4	2	4	2	4	2	4	4	2	2	4	1	4	4	4	2	4
50	2	0,633862739	4	40,0	1	4	2	26	2	1	1	24	2	3	9	3	9	2	1	2	2	2	4	1	4	5	4	4	3	2	4	2	4	1	1	4	4	1	1	1	1	1	4	2	4	2	4	4	4
51	2	0,789372754	4	41,6	1	1	3	36	4	0	777	777	2	3	9	4	5	1	2	1	1	2	4	1	4	3	0	5	4	2	4	4	4	2	4	4	2	1	4	4	3	4	4	4	4	4	4	4	4
52	2	0,710907354	4	23,2	1	1	3	30	3	0	777	777	2	1	8	2	6	1	1	1	1	1	1	1	4	4	0	3	2	2	1	1	4	1	1	2	1	1	2	2	2	4	3	3	1	2	3	4	3
53	2	0,825151361	4	31,7	1	1	2	15	2	0	777	777	2	4	5	4	5	2	2	2	2	2	1	1	3	4	999	1	5	1	3	1	2	1	2	2	2	1	1	2	1	2	2	2	2	1	2	1	2
54	1	0,30133625	4	24,0	1	4	2	12	3	1	1	1	1	4	5	4	5	2	3	2	2	2	1	2	999	2	999	5	5	999	4	4	4	4	4	3	4	1	4	4	4	4	4	4	4	4	4	4	4
55	2	0,681580418	4	23,0	1	2	2	24	3	1	1	12	1	4	5	4	5	1	2	1	1	2	1	1	2	4	0	4	5	2	4	4	4	4	4	4	4	4	4	4	4	4	4	4	4	4	4	4	4
56	2	0,946636636	4	21,7	1	1	2	5	3	0	777	777	2	1	8	4	5	1	2	2	2	2	1	1	3	3	0	4	3	2	2	1	4	1	1	1	1	1	1	1	1	1	1	1	2	1	1	2	1
57	2	0,969961551	5	32,1	2	1	50	72	2	0	777	777	2	1	7	5	5	1	999	1	1	2	1	1	4	1	0	4	3	2	1	1	4	1	4	1	1	1	2	1	2	1	1	1	1	1	1	3	4
58	1	0,472625168	5	30,3	2	3	50	40	3	0	777	777	2	1	7	1	12	2	777	1	1	2	1	1	3	2	0	5	5	1	4	4	4	3	3	4	4	4	4	1	3	4	4	4	4	4	4	4	4
59	2	0,608132969	5	46,3	1	3	51	36	3	0	777	777	2	3	9	4	5	1	2	1	1	2	1	1	4	2	0	2	2	2	4	4	4	4	4	4	4	4	4	4	4	4	4	3	4	4	4	4	4
60	1	0,476192072	5	28,0	2	1	50	36	3	0	777	777	2	1	7	5	5	1	2	1	1	2	3	3	1	5	0	5	3	2	4	4	4	1	1	1	2	1	1	3	1	1	4	1	4	4	4	4	1
61	2	0,794090707	5	31,2	1	1	51	72	4	0	777	777	2	1	8	4	5	1	2	1	1	1	1	1	1	2	2	3	3	2	4	4	4	2	4	4	4	3	4	4	4	4	4	4	4	4	4	4	4
62	2	0,916055047	5	55,2	1	3	50	28	4	0	777	777	2	1	7	5	5	1	1	1	1	2	1	1	2	2	0	4	2	1	4	4	4	3	4	2	4	4	4	2	2	4	3	3	4	3	3	4	4
63	2	0,982323089	5	33,0	2	3	50	3	3	0	777	777	1	5	4	4	5	1	3	1	1	999	3	2	999	999	999	4	4	1	4	4	3	4	4	4	4	4	3	4	4	4	4	4	4	4	4	4	4
64	1	0,427327628	5	29,1	1	3	51	3	4	0	777	777	1	7	4	1	8	2	777	2	2	1	1	1	2	2	0	5	1	2	4	4	4	4	4	3	3	4	4	4	4	4	4	4	4	4	4	4	4
65	1	0,320163748	5	67,4	2	3	51	300	3	0	777	777	1	8	5	4	5	1	2	1	1	2	1	3	1	2	0	5	2	1	4	4	3	3	4	4	4	4	4	2	1	3	4	4	4	3	3	3	3
66	1	0,018272626	5	30,7	1	1	50	18	2	0	777	777	1	6	5	5	5	1	2	1	1	999	4	1	1	1	999	999	1	999	4	4	4	1	1	1	4	4	4	1	2	1	2	2	2	2	3	2	2
67	1	0,185286658	5	25,4	2	2	51	30	4	0	777	777	1	7	4	4	5	1	3	1	1	1	1	1	4	4	3	5	5	2	2	3	4	4	2	2	2	3	3	4	1	4	4	4	1	4	4	4	4
68	1	0,353904184	5	44,0	2	3	50	36	3	1	1	999	1	6	5	1	7	2	777	2	2	2	4	1	4	1	3	5	3	2	2	1	4	4	2	3	3	4	2	4	2	3	4	1	4	4	3	3	1
69	2	0,872691143	3	43,3	1	1	44	27	1	0	777	777	2	1	7	4	5	2	2	2	999	2	4	2	3	3	0	3	4	2	2	4	4	1	3	1	4	2	4	2	2	2	2	2	2	2	2	2	2
70	1	0,30678228	3	23,0	1	2	41	7	3	0	777	777	1	7	5	4	5	2	1	999	2	2	1	1	4	4	1	5	5	1	2	2	4	2	3	4	1	1	1	4	4	4	4	4	4	4	4	4	4
71	2	0,603967715	3	25,0	1	1	40	30	3	1	1	18	1	4	5	4	5	1	2	1	1	2	1	2	2	2	0	3	2	2	4	4	4	1	4	2	4	4	4	2	1	4	1	4	3	1	2	2	1
72	1	0,364162349	3	24,1	2	1	40	24	3	0	777	777	1	4	1	4	5	1	2	1	1	2	1	2	4	2	2	5	5	2	4	4	4	2	4	4	4	4	1	4	4	1	4	4	4	4	4	4	4
73	1	0,282042018	3	38,5	1	5	44	3	3	0	777	777	1	4	5	1	8	2	1	2	2	2	1	2	4	4	999	5	4	2	4	3	4	4	2	3	4	2	1	4	1	4	4	4	4	4	4	4	4
74	2	0,553482148	3	20,1	2	1	48	6	2	0	777	777	1	4	5	1	8	2	777	2	2	2	4	3	5	999	999	999	1	999	1	1	1	1	1	1	1	1	2	1	1	2	3	3	2	2	2	3	2
75	2	0,960439819	3	39,4	2	2	45	10	4	0	777	777	1	4	1	1	7	2	777	1	1	2	4	2	3	4	0	5	5	2	3	3	4	4	4	4	3	3	3	3	3	4	3	4	4	4	3	2	3
76	1	0,162146886	3	25,0	1	1	45	4	2	0	777	777	2	1	8	1	8	2	777	2	2	2	4	1	4	5	999	5	5	2	4	4	4	4	4	4	4	4	4	4	4	4	4	4	4	4	4	4	4
77	2	0,661522271	3	43,5	1	5	41	72	2	0	777	777	2	3	9	4	5	1	2	1	1	999	4	1	5	4	3	2	4	2	3	2	4	4	4	2	2	2	2	2	2	2	4	4	4	3	4	2	4
78	2	0,996485064	3	25,5	1	3	40	2	4	0	777	777	1	4	1	1	8	2	777	2	2	2	1	1	2	999	0	5	1	2	4	4	4	1	3	2	3	4	4	1	2	3	3	3	3	3	3	3	3
79	1	0,382228495	1	24,1	2	1	22	999	3	999	999	999	999	999	999	999	999	999	999	999	999	999	999	999	999	999	999	999	999	999	4	3	3	3	3	4	3	3	2	2	4	4	4	4	3	2	3	3	4
80	1	0,02192142	3	23,1	1	3	44	999	999	999	999	999	999	999	999	999	999	999	999	999	999	999	999	999	999	999	999	999	999	999	4	4	4	4	2	2	3	2	4	3	3	4	4	4	4	4	4	4	4
81	2	0,984191877	1	42,2	1	3	20	180	1	0	777	777	2	1	8	4	5	1	2	1	1	1	3	1	1	1	1	3	3	2	3	4	4	1	4	2	4	1	4	1	1	4	4	2	2	4	4	3	3
82	1	0,005691358	1	37,9	2	3	20	19	3	0	777	777	1	8	5	5	5	1	2	1	1	2	4	1	4	3	0	5	3	1	4	4	4	4	3	3	4	1	1	4	4	4	2	4	4	4	4	4	4
83	1	0,159781226	1	27,2	1	3	20	48	2	0	777	777	2	1	8	1	8	2	777	1	1	1	1	1	4	5	3	1	1	2	2	4	999	1	4	1	4	4	4	1		4	1	2	2	3	4	3	4
84	2	0,764210527	1	22,0	1	3	20	21	2	0	777	777	2	1	8	1	8	2	777	1	1	2	4	3	3	5	2	4	3	2	4	4	999	999	4	4	999	2	4	999	999	999	999	999	4	999	4	4	999
85	1	0,236922174	1	27,9	1	3	20	12	2	0	777	777	2	3	9	1	8	2	777	1	1	1	4	3	4	3	2	3	1	1	4	3	4	999	4	3	4	4	3	4	2	999	999	4	4	999	4	1	3
86	2	0,947835453	1	25,3	1	3	20	34	3	0	777	777	2	1	8	1	8	2	777	1	1	1	3	3	3	2	1	5	1	2	4	4	4	4	3	4	4	4	1	2	4	4	2	1	4	4	4	4	4
87	1	0,103024296	1	40,9	1	3	20	216	3	0	777	777	2	1	8	1	8	2	777	1	1	2	1	2	5	3	1	3	3	2	2	1	4	1	2	2	2	1	4	1	3	4	1	1	1	1		4	4
88	2	0,616111234	1	38,9	2	3	20	192	4	0	777	777	2	1	7	5	2	1	3	1	1	1	1	1	3	4	4	5	4	2	4	4	4	2	4	4	4	2	4	1	2	4	4	4	4	4	4	2	4
89	2	0,525513485	1	36,7	1	3	21	24	4	0	777	777	2	3	9	3	9	2	777	1	1	999	1	1	3	3	0	3	3	2	1	4	1	1	4	2	1	4	2	1	4	3	4	4	4	3	4	4	1
90	1	0,42409586	1		1	999	20	999	1	0	777	777	2	3	9	1	8	2	777	1	1	2	1	2	999	3	2	3	5	999	4	4	4	4	4	4	4	3	4	3	2	4	4	4	4	3	4	4	4
91	2	0,602232069	1	24,1	1	1	20	999	999	999	999	999	999	999	999	999	999	999	999	999	999	999	999	999	999	999	999	999	999	999	4	4	4	3	4	4	4	3	3	3	2	4	4	4	4	4	4	4	4
92	1	0,392794269	2	47,3	1	5	30	20	2	0	777	777	1	4	5	4	5	1	2	1	1	2	4	1	4	4	999	5	5	2	4	4	4	4	4	4	4	4	4	4	4	4	4	4	4	4	4	4	4
93	1	0,021770146	2	30,6	2	1	78	12	4	0	777	777	2	1	8	7	4	1	3	1	1	2	1	1	2	2	0	4	5	2	4	2	4	4	4	3	4	3	1	4	2	4	4	4	4	4	4	1	4
94	2	0,944598436	4	44,2	1	3	6	60	4	0	777	777	1	5	4	5	2	1	3	1	1	1	1	1	4	2	3	3	5	1	4	3	4	2	4	2	3	4	4	2	1	1	2	2	4	3	4	3	2
95	1	0,288189141	1	41,0	2	1	20	72	999	1	1	48	999	999	999	5	5	1	2	1	1	2	1	1	1	4	2	4	4	2	4	4	4	2	4	4	4	4	4	3	4	4	4	4	3	4	4	1	4
96	1	0,108827995	4	26,3	2	3	7	24	4	0	777	777	1	5	5	4	5	1	1	1	1	2	1	1	1	5	0	1	1	2	1	1	1	1	4	4	4	4	3	1	1	4	4	4	4	4	4	4	4
97	2	0,993264877	1	33,6	1	3	20	60	3	0	777	777	2	1	7	4	5	1	3	1	1	1	1	2	4	3	1	3	4	2	4	4	4	1	2	3	1	4	4	1	1	1	1	4	4	1	4	1	4
98	1	0,430677909	1	17,6	2	1	20	24	2	0	777	777	2	1	7	1	7	2	777	1	999	2	3	1	1	4	0	4	3	2	4	4	2	1	1	4	4	1	1	1	1	1	1	1	1	1	4	1	1
99	1	0,146702122	4	31,3	1	2	11	132	3	0	777	777	2	1	7	4	5	2	777	1	1	2	1	1	1	4	999	3	3	2	2	4	4	2	1	3	1	4	1	1	1	2	4	1	4	1	4	4	1
100	1	0,130343093	4	39,5	1	3	6	36	4	0	777	777	2	1	7	3	9	2	777	1	1	2	1	1	3	4	0	3	5	1	1	1	4	4	2	4	4	1	1	2	4	4	4	4	3	4	4	1	4
101	1	0,285086388	4	35,3	2	1	7	12	2	1	999	999	2	4	5	5	5	2	2	2	2	2	4	1	3	4	0	5	3	1	1	4	4	4	4	4	4	4	4	3	4	4	4	3	4	1	4	4	3
102	1	0,029495242	4	39,9	1	4	1	72	3	0	777	777	2	1	7	4	5	2	2	1	1	1	1	3	5	4	2	1	5	2	1	1	1	1	1	1	1	1	1	1	1	1	1	1	1	1	1	1	1
103	1	0,293550577	4	33,8	1	3	2	60	3	0	777	777	2	1	7	4	5	1	2	1	1	2	1	3	3	3	3	4	5	2	4	4	4	1	4	4	4	4	4	4	1	4	4	4	4	4	4	4	3
104	2	0,538206852	4	28,5	1	1	11	6	1	0	777	777	2	1	7	4	5	1	2	1	1	2	1	1	1	1	0	5	5	2	4	1	1	1	4	2	4	4	4	1	1	1	4	4	3	4	4	4	4
105	1	0,22131139	4	20,8	1	1	10	7	3	0	777	777	1	4	5	4	5	2	2	2	1	2	4	1	3	2	0	3	4	2	2	2	4	1	3	4	4	4	4	999	2	3	2	2	1	1	3	4	4
106	2	0,629868845	4	28,2	1	4	10	35	4	1	2	12	1	4	4	1	7	2	777	2	2	999	1	1	1	3	3	5	5	2	4	4	4	4	4	4	4	4	2	4	4	4	4	4	4	4	4	4	4
107	1	0,327026972	4	32,9	1	1	3	11	3	0	777	777	1	5	5	4	5	2	2	2	2	2	1	1	4	3	3	5	5	2	4	3	4	1	4	4	4	1	1	4	3	4	4	4	4	4	4	4	3
108	1	0,346464195	4	25,3	1	3	2	5	2	0	777	777	1	5	5	4	5	2	2	2	2	2	1	1	4	3	3	3	4	2	1	4	4	1	2	1	1	1	4	1	1	1	1	1	3	1	1	1	1
109	1	0,029333354	4	36,5	1	5	4	96	3	1	1	12	1	4	4	4	5	1	2	1	1	1	1	1	5	5	4	1	1	2	2	1	1	1	1	4	4	4	1	1	1	4	4	4	4	2	4	1	1
110	2	0,64597672	4	42,2	1	3	2	33	2	0	777	777	1	5	5	4	5	1	2	1	1	2	4	1	1	2	1	3	5	1	1	1	4	1	1	4	3	1	1	1	2	4	4	1	1	4	4	1	4
111	2	0,604754963	4	19,9	1	1	2	4	3	0	777	777	2	1	8	1	8	2	1	2	2	2	1	1	4	3	0	5	5	2	4	3	4	2	1	4	4	1	4	4	4	4	4	1	4	4	4	4	2
112	1	0,418257678	4	47,6	1	3	3	60	3	0	777	777	1	4	5	4	4	1	2	1	1	1	1	3	1	2	3	5	4	2	4	4	4	4	4	4	2	4	4	3	1	2	2	3	2	3	1	4	4
113	2	0,886228572	4	25,8	1	1	2	64	4	999	999	999	1	4	5	7	4	1	2	1	1	2	1	3	4	3	0	4	5	2	4	4	3	1	4	4	4	1	4	1	3	1	4	1	4	2	2	1	4
114	1	0,353751063	4	54,2	2	4	6	60	3	0	777	777	1	5	999	4	5	1	2	1	1	2	1	1	2	2	999	5	5	1	4	4	3	4	2	4	2	2	4	4	2	4	3	4	4	4	3	4	4
115	2	0,97461955	3	49,5	1	5	42	180	3	1	1	72	1	4	4	4	5	1	2	1	1	2	1	1	4	5	0	2	4	1	1	1	2	2	4	1	4	1	2	1	1	3	1	2	1	1	1	1	4
116	2	0,642490952	4	27,7	1	2	4	72	3	1	999	999	2	1	7	4	4	1	2	1	1	2	1	1	4	3	0	5	5	2	4	4	4	4	3	4	4	4	4	4	4	4	4	4	4	4	4	4	4
117	1	0,315829698	4	35,0	1	4	2	13	4	0	777	777	1	5	5	4	5	2	2	2	2	2	1	1	4	3	4	2	3	2	4	4	3	2	4	4	4	2	1	1	4	1	4	4	4	2	4	1	2
118	2	0,491712353	4	35,7	1	3	2	36	3	1	999	999	1	7	4	999	999	1	2	1	1	1	2	2	3	3	2	4	5	2	4	3	2	2	4	3	2	3	3	1	1	2	3	3	1	3	3	1	2
119	1	0,091310801	4	36,7	1	3	1	84	2	0	777	777	1	4	5	4	5	1	1	1	1	1	3	1	4	3	5	4	5	2	1	3	1	1	1	1	1	1	1	1	1	1	1	1	2	1	1	1	1
120	1	0,088128233	4	20,7	1	1	11	11	3	0	777	777	2	2	6	4	5	1	1	1	1	1	1	1	3	3	0	1	3	2	1	1	4	1	4	1	1	1	4	1	4	4	1	1	1	1	1	1	1
121	1	0,04527527	4	28,4	1	3	1	96	3	0	777	777	2	3	9	1	7	2	777	1	1	1	3	1	3	2	1	5	4	2	4	4	4	1	4	2	1	1	4	2	1	4	4	4	4	4	4	4	4
122	1	0,478525655	4	38,7	1	3	3	36	3	0	777	777	2	3	9	4	5	2	1	1	2	1	1	2	4	3	2	5	1	2	2	2	4	2	4	4	2	1	2	1	4	1	1	1	2	4	4	4	2
123	2	0,660844054	4	38,7	1	4	1	84	3	0	777	777	1	4	5	4	5	1	1	1	1	2	1	2	3	3	3	1	5	1	2	4	4	1	4	4	2	4	4	4	4	4	4	4	3	3	3	4	3
124	2	0,989186077	4	29,6	1	1	2	10	3	0	777	777	1	7	4	4	5	2	1	2	2	2	1	1	4	5	0	3	5	1	4	4	4	1	4	4	4	4	4	1	1	4	4	4	2	2	4	4	4
125	1	0,127768838	4	26,5	2	1	1	96	3	0	777	777	1	7	2	7	2	2	3	1	1	2	3	2	5	1	2	3	3	2	4	4	4	1	4	1	4	4	2	1	4	4	4	1	4	1	4	4	4
126	1	0,434465398	4	24,6	1	3	7	4	4	0	777	777	1	7	4	1	8	2	777	2	2	1	1	1	3	3	1	5	3	1	1	1	4	1	1	4	1	1	1	4	1	4	4	4	4	4	4	4	1
127	2	0,842377576	4	26,5	1	2	11	36	4	0	777	777	1	4	3	4	4	1	2	1	1	2	3	1	3	2	0	1	5	1	2	4	999	1	3	2	2	2	3	1	1	2	1	1	2	2	3	3	2
128	2	0,49489822	4	27,4	2	1	1	48	3	0	777	777	999	4	5	4	5	1	2	1	1	2	1	2	1	1	2	3	5	2	4	1	4	1	4	2	2	2	4	4	1	4	4	4	4	4	4	4	4
129	1	0,065873568	4	29,2	1	4	2	36	3	0	777	777	2	3	9	4	5	1	2	1	1	2	4	1	3	3	1	1	4	1	2	2	2	1	2	2	2	2	2	1	1	2	2	2	2	2	2	1	1
130	2	0,680712035	1	43,8	2	2	20	60	3	0	777	777	2	1	7	5	4	2	2	2	2	2	1	1	5	1	999	5	3	1	4	4	4	4	4	4	4	4	4	4	4	4	4	4	4	4	4	4	4
131	1	0,181216828	4	45,0	1	3	1	72	4	0	777	777	2	1	7	4	5	1	2	1	1	1	1	1	3	999	1	3	5	2	3	4	4	3	3	3	3	1	2	4	3	3	3	3	3	3	3	4	4
132	2	0,577099089	3	31,5	1	3	40	36	3	1	1	999	1	4	5	4	5	2	2	1	1	1	1	1	3	1	0	5	4	2	4	4	4	2	4	2	3	4	4	2	2	2	3	3	4	3	2	4	3
133	2	0,498187497	4	21,9	1	1	1	72	3	0	777	777	2	1	8	1	7	2	777	1	1	1	1	3	3	4	1	4	4	2	4	4	4	2	2	4	4	4	4	4	1	4	4	4	4	1	4	1	4
134	2	0,874980354	4	38,8	1	2	4	60	4	0	777	777	1	7	4	4	5	1	2	1	1	2	1	1	4	4	0	5	5	1	4	4	4	3	4	4	4	1	4	4	4	4	4	4	4	4	4	2	4
135	1	0,208707959	4	30,8	2	3	11	40	3	0	777	777	1	4	5	5	5	1	2	1	1	1	3	1	4	3	4	2	4	2	1	4	4	1	1	2	1	1	4	1	1	1	4	1	1	4	1	4	1
136	1	0,196362827	4	33,0	1	1	1	96	3	0	777	777	1	4	4	4	5	1	2	1	1	2	3	2	4	3	2	3	5	2	4	4	4	2	4	4	4	4	4	2	1	4	4	4	4	4	4	4	4
137	2	0,972095794	4	27,6	1	3	3	21	3	0	777	777	1	7	4	4	5	2	1	1	2	1	1	1	4	2	1	4	5	2	4	4	4	2	4	4	1	2	4	1	1	4	4	2	4	1	4	4	4
138	2	0,679496222	4	25,8	1	1	5	17	3	0	777	777	1	5	5	1	7	2	777	2	2	1	1	2	3	3	3	5	4	2	4	4	4	2	4	4	4	4	4	2	4	4	4	4	4	4	4	1	4
139	2	0,649140146	5	40,8	2	3	50	84	4	999	999	999	1	5	4	1	7	2	777	1	1	1	1	1	1	999	3	4	5	2	4	1	2	1	2	4	4	2	1	1	1	4	2	1	4	2	2	1	2
140	1	0,059173299	4	25,8	1	2	6	36	2	999	999	999	1	5	5	4	5	2	1	1	1	2	1	2	3	2	3	3	5	2	4	4	1	1	1	4	4	1	4	1	4	4	4	2	4	4	4	4	4
141	1	0,196846007	4	29,3	2	3	9	24	4	1	1	6	1	7	4	4	5	1	3	1	1	2	1	1	4	1	0	5	5	2	4	4	4	4	4	4	4	4	4	4	3	4	4	4	4	4	4	4	4
142	2	0,665002461	4	39,2	1	3	14	60	4	0	777	777	1	7	4	5	2	1	3	1	1	1	1	1	1	1	1	5	5	2	4	4	4	2	4	3	4	4	4	4	4	4	4	4	4	4	4	4	4
143	2	0,78521397	1	38,3	2	1	20	90	4	0	777	777	2	2	6	4	5	1	2	1	1	2	4	3	2	3	0	1	2	2	4	4	3	3	4	3	3	4	4	2	3	3	3	3	3	2	1	2	3
144	2	0,515835794	4	26,2	1	4	7	48	3	0	777	777	2	2	6	5	5	1	2	1	1	2	1	3	1	3	2	5	5	2	4	4	4	1	4	4	4	4	4	2	4	4	4	4	4	4	4	1	1
145	1	0,089376522	4	29,7	1	2	1	69	3	0	777	777	2	1	7	4	5	1	3	1	1	1	1	1	4	1	1	5	4	2	4	4	4	1	4	4	4	4	4	4	4	1	4	4	4	4	4	4	4
146	1	0,476131469	4	39,5	2	3	2	36	3	0	777	777	1	5	5	5	5	1	2	1	1	1	4	2	4	3	2	5	3	2	1	4	4	4	4	4	4	1	4	4	4	4	4	4	4	3	4	3	4
147	1	0,356022008	4	20,3	1	2	10	18	3	999	999	999	1	7	5	5	5	2	2	2	2	2	1	1	3	2	1	3	5	2	4	4	2	1	4	4	4	1	4	4	3	4	4	4	4	4	4	4	3
148	2	0,773999414	4	36,6	2	3	3	32	4	1	1	3	1	8	5	4	5	1	2	1	1	1	1	1	1	3	2	1	5	2	4	4	4	1	2	1	2	4	4	1	1	4	1	1	4	3	4	4	4
149	2	0,786714739	4	48,4	2	3	3	48	4	0	777	777	1	5	2	8	5	1	3	1	1	2	1	1	3	4	1	5	5	2	4	4	4	1	4	4	4	1	4	1	1	4	4	4	4	4	4	4	4
150	1	0,381025499	4	27,8	2	1	3	3	4	0	777	777	1	7	4	5	5	1	3	1	1	2	1	2	4	3	0	5	5	2	4	4	4	4	4	4	4	2	4	4	4	4	4	4	4	4	4	4	4
151	1	0,341540373	4	32,9	1	1	9	14	4	0	777	777	1	5	4	1	7	1	1	1	1	2	1	1	3	3	0	5	2	2	4	3	4	1	2	4	4	2	1	3	4	4	4	4	4	4	4	4	4
152	2	0,48930539	4	29,9	2	2	1	84	4	0	777	777	1	4	4	5	5	1	3	1	1	2	3	3	1	1	1	3	5	2	4	4	2	4	4	4	2	2	4	2	1	4	4	4	4	1	4	4	4
153	2	0,674371472	4	31,3	1	2	1	84	3	0	777	777	1	7	4	1	7	2	777	1	1	2	3	2	4	2	1	5	4	2	4	4	4	2	4	2	4	4	4	4	1	4	4	4	4	4	4	4	4
154	2	0,913654628	4	18,4	1	1	3	5	3	0	777	777	2	2	6	2	6	2	777	1	999	1	1	1	4	4	0	5	5	2	4	2	1	2	2	3	2	1	4	2	3	3	2	2	3	2	3	2	3
155	1	0,26809988	4	26,1	1	3	2	48	3	0	777	777	1	4	4	4	5	1	2	1	1	2	1	3	3	3	2	3	5	2	4	4	2	4	4	2	4	1	4	2	1	1	2	4	2	2	4	4	4
156	1	0,13164445	4	26,7	1	4	1	72	3	999	999	999	2	1	7	4	5	1	3	1	1	2	1	1	4	4	1	5	4	2	4	4	4	4	2	4	4	1	4	4	4	4	4	4	4	4	4	4	4
157	1	0,273342186	4	37,3	1	1	2	6	2	0	777	777	1	4	5	4	5	2	1	2	2	2	1	1	2	5	2	5	5	2	4	4	4	3	4	4	4	1	4	4	1	4	4	4	4	4	1	4	4
158	1	0,391969085	4	36,9	1	1	3	47	4	1	1	24	1	7	4	7	4	1	2	1	1	2	1	1	4	3	0	3	4	2	4	4	4	2	4	4	2	1	4	2	4	4	4	4	4	4	4	4	4
159	1	0,091837204	4	34,2	2	3	1	96	3	0	777	777	1	8	5	8	2	1	3	1	1	1	3	1	1	1	1	5	5	1	4	4	4	4	4	1	1	1	4	1	4	4	4	4	4	2	4	4	4
160	1	0,138127411	4	19,0	1	1	3	21	4	0	777	777	2	2	6	2	6	2	777	1	2	1	1	1	3	2	0	5	1	2	4	4	4	2	4	4	4	4	4	4	4	4	4	4	4	4	4	4	2
161	1	0,410618323	1	40,6	1	3	20	120	3	0	777	777	1	7	4	1	7	2	777	1	1	2	1	2	4	5	1	1	5	2	1	1	4	1	1	1	4	1	4	1	2	4	1	2	1	1	2	4	4
162	1	0,269774334	4	34,1	2	3	5	48	3	0	777	777	1	8	5	999	999	1	3	1	1	2	1	3	3	3	1	5	5	2	4	4	4	3	4	2	4	4	4	1	2	2	4	4	4	3	4	3	4
163	1	0,049162323	1	30,7	2	1	20	24	4	0	777	777	1	2	6	5	12	2	2	2	2	2	4	1	2	4	0	5	4	2	4	4	4	4	4	4	4	4	2	2	4	4	4	4	4	4	3	3	4
164	2	0,710527382	4	29,0	1	3	2	41	4	0	777	777	1	4	4	5	4	1	2	1	1	2	1	1	3	3	1	3	5	2	4	4	4	1	3	4	2	1	4	1	2	1	4	4	4	2	4	1	1
165	2	0,947881513	4	50,4	1	1	11	216	1	0	777	777	1	4	5	4	5	1	2	1	1	2	1	1	4	3	3	5	5	2	1	4	4	1	2	4	1	1	1	1	1	1	1	1	4	1	4	4	1
166	1	0,441551646	4	29,9	1	3	3	4	3	0	777	777	2	3	9	5	5	2	1	1	2	1	1	1	4	2	1	5	3	1	4	4	4	1	4	1	2	4	4	4	3	4	4	4	4	4	4	4	4
167	1	0,133340141	4	24,3	1	3	3	30	2	0	777	777	1	5	5	1	7	2	777	1	2	999	3	1	4	3	1	4	5	2	2	4	4	4	2	4	4	2	3	4	4	4	4	4	4	4	4	3	4
168	2	0,789679841	1	35,0	1	3	20	108	3	1	2	16	1	7	4	1	7	2	777	999	999	1	1	1	4	5	1	3	4	2	2	4	4	1	4	2	4	1	4	1	1	1	1	1	2	4	4	1	4
169	1	0,367677908	4	36,1	1	1	7	79	4	0	777	777	1	4	4	1	7	2	777	1	1	2	1	1	3	1	1	1	5	2	4	4	4	3	4	4	4	4	4	4	4	2	4	4	4	4	4	4	4
170	2	0,799938674	4	21,5	1	1	2	22	4	0	777	777	1	4	4	4	5	2	2	2	2	2	1	1	4	3	0	1	5	2	1	4	4	1	4	3	3	1	4	2	1	2	1	1	2	4	4	4	2
171	2	0,665845557	4	28,1	2	1	1	48	3	0	777	777	1	7	5	4	5	1	2	1	1	2	1	1	4	999	0	4	5	2	3	4	4	1	4	4	4	4	4	4	2	4	4	4	4	2	4	2	4
172	1	0,354230387	4	46,9	2	1	11	5	2	0	777	777	1	5	5	1	8	2	1	2	2	2	4	2	3	4	0	3	4	2	4	4	4	2	4	3	4	2	2	1	2	4	4	2	3	2	2	2	3
173	2	0,7736311	4	35,2	1	3	6	70	4	0	777	777	1	4	1	1	7	2	777	1	2	1	1	1	4	2	1	4	4	2	4	4	4	4	4	4	4	1	4	4	4	4	2	2	2	4	4	4	4
174	2	0,626860274	4	29,2	1	3	1	67	3	0	777	777	1	7	4	4	2	2	2	1	1	2	3	1	4	2	1	5	5	2	4	4	4	4	4	4	4	3	4	4	4	4	4	4	4	4	4	4	4
175	1	0,406820997	4	40,9	1	3	1	84	4	0	777	777	1	4	4	4	5	2	1	1	1	2	3	1	3	3	2	4	1	2	4	4	4	1	4	3	1	1	2	4	1	4	1	4	1	4	4	4	4
176	1	0,058107487	4	29,1	1	2	3	72	4	0	777	777	1	7	4	1	7	2	777	1	1	2	1	3	1	2	1	5	5	2	4	4	4	4	4	4	4	4	4	4	4	4	4	4	4	4	4	4	4
177	2	0,578465751	2	37,7	1	3	30	30	2	0	777	777	1	5	5	4	5	2	2	2	2	1	1	1	1	1	1	4	5	2	4	4	4	4	4	4	4	4	4	4	4	4	4	4	4	4	4	4	4
178	1	0,319806366	4	47,5	1	3	3	31	2	0	777	777	1	4	4	4	4	1	2	1	1	1	1	1	1	5	0	4	4	2	4	3	4	1	2	4	1	3	2	1	4	4	1	1	4	4	4	4	1
179	2	0,908802918	4	28,8	1	3	1	69	3	0	777	777	2	1	7	4	5	1	2	1	1	1	3	1	4	2	2	5	5	2	4	4	4	2	4	4	4	4	4	2	1	4	4	4	4	4	4	4	4
180	2	0,622898198	4	30,7	1	1	4	69	4	1	1	12	1	5	5	5	4	1	2	2	2	2	2	1	1	3	3	1	5	2	4	4	2	4	2	4	4	4	1	1	4	4	4	1	4	4	4	1	4
181	2	0,541004184	5	50,3	1	3	51	36	4	0	777	777	1	5	2	4	5	1	2	1	999	2	1	1	1	3	0	3	2	2	2	3	4	3	3	3	2	1	3	2	3	4	2	3	2	3	3	3	2
182	2	0,975797586	4	38,4	1	3	4	72	4	0	777	777	1	7	4	4	5	1	2	1	999	2	4	1	3	3	0	3	4	2	2	4	4	1	3	2	1	4	3	3	4	4	4	2	2	2	4	2	999
183	1	0,200280022	4	36,5	1	1	2	72	2	0	777	777	1	4	5	4	5	1	2	1	1	1	3	1	4	3	0	5	5	2	4	4	4	1	4	4	4	4	4	2	2	4	4	4	4	4	4	4	4
184	2	0,927770178	4	19,2	1	1	5	2	3	0	777	777	2	1	8	1	8	2	777	2	2	999	4	1	2	3	0	999	5	2	4	4	4	1	4	4	4	4	4	1	1	4	4	4	4	4	1	1	4
185	1	0,103039156	5	37,9	2	3	50	180	3	0	777	777	2	1	7	5	2	1	3	1	1	1	1	1	3	2	2	5	4	2	4	4	4	3	2	4	4	2	4	4	4	4	4	3	4	4	2	4	3
186	1	0,474639155	4	48,5	1	4	3	93	4	0	777	777	1	4	4	4	4	1	2	1	1	1	1	1	1	1	1	4	5	1	4	4	4	4	4	3	4	4	4	4	1	4	4	4	4	4	4	4	3
187	1	0,085945705	4	31,4	1	3	6	57	3	0	777	777	1	5	5	1	7	2	777	1	2	2	1	1	3	2	1	5	5	2	4	4	4	3	4	3	4	4	2	4	4	4	4	4	4	4	4	4	4
188	1	0,195268885	4	54,4	2	4	11	120	3	0	777	777	1	5	5	5	5	1	3	1	1	1	3	2	1	1	1	4	5	2	4	4	4	4	4	4	2	4	4	4	4	4	4	4	4	4	4	4	4
189	2	0,710529219	2	25,5	1	3	30	69	3	0	777	777	1	4	4	4	5	1	1	1	1	2	1	1	3	3	1	2	5	2	4	4	2	1	4	1	4	4	4	2	2	4	2	1	3	2	4	4	4
190	1	0,190677224	4	31,2	1	3	6	72	4	0	777	777	1	7	4	1	7	2	777	1	1	2	1	1	1	2	0	5	5	2	4	4	4	3	4	4	4	4	4	3	1	4	4	4	4	4	4	4	4
191	1	0,083071506	4	23,4	1	2	3	86	3	0	777	777	2	1	8	1	8	2	777	1	1	2	3	1	4	5	3	5	5	2	3	3	4	1	2	4	1	1	4	1	2	4	4	1	4	1	2	4	4
192	1	0,278495997	4	28,7	1	3	3	12	4	0	777	777	1	5	4	4	5	1	2	1	1	2	1	1	4	3	1	5	5	2	4	4	4	4	4	4	4	4	4	4	1	4	4	4	4	4	4	4	4
193	2	0,703368114	4	48,8	1	3	1	84	3	0	777	777	1	4	4	4	5	1	2	1	1	1	1	1	4	2	1	5	5	2	4	4	4	4	2	4	2	1	2	4	4	4	4	3	4	4	4	4	4
194	1	0,011022395	4	33,4	1	1	3	12	4	1	1	4	1	5	5	4	5	1	3	1	1	2	1	1	4	3	0	4	5	2	4	4	4	1	4	1	4	4	4	1	2	1	4	4	1	1	1	4	2
195	2	0,979432298	4	37,0	1	3	3	156	3	1	1	6	2	1	7	4	5	2	2	1	1	2	1	1	3	4	1	5	5	2	4	4	4	1	4	4	4	4	4	1	4	4	4	3	4	4	4	4	4
196	1	0,158628933	4	47,4	1	1	3	108	3	0	777	777	1	4	5	1	7	2	777	1	1	2	1	2	4	3	2	2	5	1	4	4	4	1	4	3	4	1	4	4	4	4	3	4	4	4	4	3	4
197	2	0,983945342	4	31,6	1	1	1	60	3	0	777	777	1	5	5	4	5	1	2	1	1	1	1	1	4	4	3	5	5	2	3	4	4	1	4	3	4	1	1	1	1	1	4	1	4	4	4	1	4
198	1	0,121483519	4	27,4	2	1	3	42	4	0	777	777	1	7	5	7	4	1	3	1	1	1	1	1	3	3	0	5	5	1	4	4	4	4	4	4	4	4	4	4	4	4	4	4	4	4	4	4	4
199	2	0,835637815	3	20,3	1	1	41	168	2	0	777	777	999	999	999	1	999	2	777	1	1	2	2	3	3	4	2	4	5	2	4	4	4	1	4	3	3	4	4	1	1	3	4	4	4	4	4	1	4
200	2	0,509160541	4	26,8	1	1	2	60	4	0	777	777	1	5	4	5	4	1	3	1	1	2	1	1	2	2	0	5	5	2	2	4	4	2	3	2	4	4	4	4	4	4	4	4	4	4	4	4	4
201	2	0,645517356	4	33,9	1	3	3	78	4	0	777	777	1	5	4	5	4	1	2	1	1	2	1	1	2	2	1	5	5	2	4	4	4	2	4	4	4	4	4	4	1	4	4	4	4	4	4	4	4
202	2	0,537854348	4	32,1	1	1	4	63	3	0	777	777	1	4	5	4	5	1	2	1	1	2	1	1	4	3	0	1	5	2	2	4	4	1	2	2	3	1	2	1	3	2	1	1	2	1	4	1	4
203	2	0,674693064	4	37,5	1	3	4	79	3	0	777	777	1	5	5	1	12	1	2	1	1	1	1	1	4	3	2	4	5	2	4	4	4	2	3	4	4	4	4	4	1	2	4	2	4	2	4	4	4
204	1	0,215834319	4	28,4	2	2	2	12	3	0	777	777	1	7	4	5	5	2	2	2	2	2	1	1	1	3	0	5	5	2	3	4	4	4	3	1	2	1	4	1	4	4	4	4	4	4	4	3	4
205	1	0,340424458	4	40,2	1	3	3	67	3	0	777	777	1	7	5	4	5	1	2	1	1	1	3	1	3	3	1	5	4	2	4	4	4	2	4	4	1	2	4	4	1	2	4	4	4	4	4	4	1
206	1	0,392994985	4	51,1	2	3	2	4	3	0	777	777	1	4	2	1	8	2	777	2	2	2	1	1	3	5	0	3	5	2	1	1	4	4	4	3	1	1	4	1	4	4	4	1	4	4	4	3	4
207	2	0,793338977	4	47,1	1	2	1	60	2	0	777	777	1	5	5	4	5	2	2	1	1	2	4	1	4	3	0	5	5	2	4	4	4	1	4	3	4	4	1	1	1	1	4	4	4	4	4	1	1
208	2	0,799000774	4	31,0	2	3	3	57	4	0	777	777	1	4	5	5	5	1	3	1	1	1	1	1	4	2	1	5	5	2	4	4	4	2	4	4	4	4	2	4	4	4	4	4	4	4	4	4	4
209	1	0,069192562	4	27,5	1	3	1	84	3	1	1	18	2	1	8	4	5	1	2	1	1	1	3	1	4	4	1	4	5	2	4	4	4	1	1	4	1	1	4	4	3	4	4	4	4	1	2	4	1
210	1	0,444575132	1	43,6	1	3	61	156	4	0	777	777	1	4	1	1	7	2	777	1	1	1	3	1	3	3	1	5	5	2	4	4	4	4	4	4	2	4	4	4	4	4	4	4	4	4	4	4	4
211	2	0,795919853	4	32,5	1	3	6	12	4	0	777	777	1	999	999	1	7	2	777	2	2	999	1	1	3	3	2	3	2	2	2	4	4	3	4	3	2	2	2	2	2	4	2	4	4	4	4	2	4
212	1	0,184685375	5	38,7	2	1	51	36	4	0	777	777	2	1	7	5	5	1	2	1	1	2	3	1	3	3	0	4	4	2	4	4	4	4	4	4	4	3	4	1	4	4	4	4	4	1	4	4	4
213	2	0,529437587	4	39,0	1	3	11	24	3	0	777	777	2	1	7	4	5	1	2	1	1	1	1	1	1	3	999	5	5	2	4	4	4	2	4	1	4	3	4	1	4	4	4	4	4	4	4	4	4
214	1	0,028154966	4	42,9	1	2	1	48	3	0	777	777	2	1	7	4	5	1	2	1	1	999	4	1	3	2	0	3	4	2	3	4	4	1	4	4	1	1	4	4	4	4	2	1	3	4	4	4	4
215	1	0,371358289	4	34,1	1	3	4	24	3	0	777	777	2	1	7	5	5	2	2	2	2	999	1	1	3	2	0	4	5	2	3	2	4	4	4	4	3	1	4	4	4	4	4	4	4	4	4	4	4
216	2	0,904840527	4	46,6	1	1	11	180	3	0	777	777	1	5	4	4	5	1	2	1	1	1	1	999	3	4	1	5	5	2	4	4	4	4	4	4	4	1	4	4	4	4	4	4	4	4	4	4	4
217	1	0,425477826	4	43,5	2	999	11	60	2	0	777	777	2	1	5	5	5	2	3	1	1	1	1	3	1	3	1	5	5	2	4	4	4	4	4	4	4	4	1	1	4	4	4	4	4	4	4	4	4
218	1	0,473735284	2	25,0	1	1	70	5	4	0	777	777	2	1	4	4	5	1	2	1	1	2	1	2	4	2	0	5	4	2	4	4	4	4	4	4	4	2	2	2	4	4	4	4	4	4	4	4	4
219	2	0,922672617	4	26,5	2	1	4	60	3	0	777	777	2	1	7	4	5	2	2	1	1	2	1	3	4	1	999	3	5	2	4	4	4	1	2	4	4	1	1	4	4	4	4	2	3	1	1	4	4
220	1	0,173626699	4	32,2	1	1	11	60	3	0	777	777	1	7	5	4	5	1	2	1	1	1	1	1	2	3	4	5	5	2	4	4	4	4	4	4	4	4	4	1	4	4	4	4	4	4	4	4	4
221	2	0,584158522	3	28,5	1	1	41	9	3	0	777	777	1	7	5	4	5	2	2	2	2	2	1	2	4	4	2	1	5	2	4	4	4	4	4	4	4	4	4	4	1	4	1	4	4	4	1	4	4
222	2	0,597406779	4	33,5	1	3	4	78	4	0	777	777	1	7	4	2	6	2	777	1	1	999	1	1	1	3	1	5	5	2	3	4	4	3	4	4	4	3	4	4	4	4	4	4	4	4	4	4	4
223	1	0,132668212	4	28,3	2	2	1	72	3	0	777	777	999	999	999	5	5	1	3	1	1	2	4	1	4	3	999	4	5	2	4	4	4	1	1	4	4	4	1	1	4	1	4	4	4	2	4	4	3
224	2	0,707914029	2	43,2	1	3	31	24	3	0	777	777	2	1	7	4	5	999	2	2	2	2	1	1	2	999	999	5	5	2	4	4	4	4	4	4	4	1	4	4	4	4	4	4	4	4	4	4	4
225	1	0,014607433	4	25,6	2	2	11	60	3	0	777	777	2	1	8	1	7	2	777	1	1	2	4	1	4	5	0	4	5	2	4	4	2	1	4	2	4	1	4	1	1	4	4	4	2	3	4	4	4
226	1	0,287490149	4	25,3	1	3	13	3	3	0	777	777	1	7	4	4	5	2	2	2	2	2	1	1	4	3	4	4	5	2	4	4	4	4	2	4	4	1	2	4	4	2	4	2	4	1	4	2	4
227	1	0,248695829	4	30,1	1	1	3	144	3	1	1	1	2	1	8	5	5	1	3	1	1	2	1	2	3	3	0	5	5	2	4	4	4	2	4	3	4	4	4	4	4	4	4	4	4	4	4	3	4
228	1	0,476613991	4	65,5	1	4	3	144	3	1	1	1	1	5	5	1	7	2	777	1	1	2	1	2	4	3	1	3	5	1	4	4	4	4	4	4	4	1	4	4	4	4	4	2	4	4	4	2	4
229	2	0,490076521	5	38,2	2	3	50	72	3	0	777	777	999	999	999	4	5	2	2	1	1	999	3	1	4	2	999	5	4	1	4	4	999	3	1	3	3	4	4	1	2	4	4	4	4	3	4	1	4
230	1	0,216008221	1	33,0	2	1	20	36	3	999	999	999	999	999	999	5	5	1	2	1	1	2	4	3	4	1	0	5	5	2	4	4	4	1	4	2	1	1	1	1	4	4	4	4	4	1	4	4	4
231	1	0,041101678	4	32,9	1	4	2	48	2	0	777	777	999	1	7	4	5	1	2	1	1	2	1	1	2	3	999	4	5	2	4	4	4	1	1	4	4	1	1	4	4	4	4	1	4	4	4	1	1
232	1	0,158802482	2	27,1	1	3	30	36	3	0	777	777	2	1	7	4	5	1	2	1	1	2	1	1	2	1	0	5	5	2	4	4	4	4	4	4	2	1	4	4	4	4	4	2	4	4	4	4	1
233	1	0,019785365	2	36,0	1	2	72	36	4	0	777	777	2	1	7	1	7	2	2	1	1	2	1	2	2	2	0	4	4	1	4	4	4	4	4	4	4	4	4	4	4	4	4	4	4	4	4	4	4
234	1	0,188071157	4	44,4	1	3	3	42	3	0	777	777	2	1	7	4	5	1	2	1	1	2	1	1	1	2	1	4	2	2	4	4	4	2	4	4	4	4	4	4	1	1	4	4	4	2	4	4	4
235	2	0,901849129	4	48,4	1	3	13	48	3	0	777	777	2	1	7	4	5	1	2	1	1	1	1	2	4	3	3	4	5	2	4	4	4	2	4	4	3	4	4	4	1	2	4	4	4	4	1	1	4
236	2	0,539657044	1	39,6	1	999	20	12	4	1	1	3	2	1	7	3	9	2	2	2	2	1	4	1	4	5	0	5	1	2	4	1	1	4	1	4	4	4	4	1	4	4	4	2	4	1	4	4	4
237	2	0,892977229	4	43,4	2	2	11	18	4	0	777	777	2	1	7	5	5	999	3	1	1	1	1	1	3	3	3	5	5	2	3	4	4	4	4	3	4	3	4	4	4	3	3	4	4	4	4	4	4
238	2	0,974442922	4	35,5	2	2	2	18	3	0	777	777	999	999	999	5	5	2	2	2	2	999	1	1	4	3	3	4	5	1	4	1	4	1	1	4	1	1	1	1	4	4	4	1	2	1	1	1	1
239	2	0,553294133	4	26,3	1	2	2	30	3	1	1	1	2	1	7	3	9	2	2	2	2	999	4	1	3	3	0	4	5	2	4	4	4	1	4	4	2	1	4	1	1	4	2	1	2	1	4	1	1
240	1	0,249967747	4	20,1	2	1	6	24	3	0	777	777	2	1	8	4	5	1	2	1	1	1	1	2	4	1	999	5	5	2	4	4	999	3	4	3	3	2	2	4	3	3	4	4	4	3	4	4	4
241	1	0,008712093	5	31,3	2	1	51	60	3	0	777	777	999	999	999	4	5	1	2	1	1	2	1	1	4	3	0	4	4	2	4	4	4	4	4	4	4	4	4	4	3	4	4	4	4	4	4	3	4
242	1	0,007456304	2	31,5	2	1	71	108	4	0	777	777	999	999	999	7	1	2	3	999	999	2	3	1	3	1	999	5	5	2	4	4	4	4	4	4	4	4	4	4	4	4	4	3	4	4	4	4	4
243	2	0,75012426	4	19,9	1	2	11	24	2	0	777	777	2	1	8	4	5	1	2	1	1	1	1	1	1	4	0	5	5	2	4	4	4	2	4	4	4	4	4	4	4	4	4	4	4	4	4	4	4
244	2	0,537078001	4	18,8	2	1	11	36	3	0	777	777	2	1	8	2	6	2	777	1	2	1	1	1	2	2	999	5	5	2	2	4	4	2	4	4	4	2	4	2	3	4	4	4	4	4	4	4	2
245	2	0,738930362	4	19,9	2	1	5	5	3	0	777	777	1	5	5	5	5	2	2	2	2	1	1	1	2	2	0	3	5	2	2	4	4	4	3	4	3	2	4	4	4	4	4	4	4	4	4	4	4
246	2	0,810285706	4	30,7	1	1	13	2	3	0	777	777	999	999	999	4	5	2	999	2	2	2	4	1	3	5	999	3	5	2	3	4	4	1	2	1	4	1	4	1	1	4	1	4	1	4	1	1	3
247	2	0,801927637	2	36,2	1	3	70	72	4	0	777	777	2	1	7	7	4	1	2	1	1	2	1	1	2	2	999	4	3	2	4	4	4	3	4	3	4	4	4	3	3	3	4	4	4	4	4	4	3
248	1	0,328852297	4	45,6	1	3	4	13	4	0	777	777	999	999	999	4	5	1	2	1	1	1	3	1	4	2	2	4	4	1	2	4	4	2	2	4	1	3	2	3	3	4	3	3	4	4	4	4	4
249	1	0,129115241	4	48,8	1	1	11	30	2	0	777	777	999	999	999	3	9	2	2	2	2	999	1	1	2	3	999	4	5	2	4	4	4	3	2	4	4	4	1	4	4	4	4	4	4	4	4	4	4
250	2	0,885204288	4	33,2	2	3	1	72	3	1	1	12	1	7	5	4	5	1	2	1	1	1	3	1	4	1	2	4	5	2	4	4	4	4	4	4	4	4	4	2	4	4	4	4	4	4	4	4	4
251	1	0,368932259	1	44,2	2	3	20	228	3	0	777	777	2	1	7	4	5	2	777	1	1	2	3	1	4	2	1	5	5	2	4	4	4	3	4	3	3	4	4	1	4	4	4	4	3	4	4	4	4
252	2	0,840358033	4	26,9	1	1	8	60	4	0	777	777	1	7	4	7	5	1	3	1	1	2	1	1	1	3	0	1	5	2	4	4	4	2	4	2	4	4	4	1	4	4	4	4	4	4	4	4	4
253	1	0,266789336	4	31,7	1	3	11	72	3	0	777	777	1	5	5	4	5	1	2	1	1	1	1	2	2	3	1	5	5	1	4	4	4	4	4	4	2	1	4	1	1	4	4	4	4	4	4	4	4
254	2	0,929703887	5	20,2	1	1	50	60	2	0	777	777	999	999	999	1	7	2	777	1	1	2	1	2	4	4	0	5	5	2	4	4	4	4	1	4	4	1	4	1	4	4	4	4	4	2	4	4	4
255	2	0,836317476	4	26,7	1	2	3	132	3	999	999	999	999	999	999	1	999	2	777	1	1	2	1	1	4	3	3	5	5	2	4	4	4	3	4	4	3	4	4	4	4	4	4	4	4	4	4	4	4
256	2	0,601923908	4	35,1	1	3	2	9	3	0	777	777	1	5	5	4	5	2	2	2	2	2	1	1	4	3	2	5	4	1	4	4	4	4	4	4	4	4	4	4	4	4	4	4	4	4	4	4	4
257	1	0,282696722	4	36,9	1	2	3	84	3	0	777	777	1	5	5	4	5	1	2	1	1	2	1	1	3	3	2	5	5	2	4	4	4	3	4	3	2	4	1	4	4	4	4	4	4	4	4	4	4
258	1	0,453237022	4	28,1	1	2	11	132	3	1	1	60	2	1	7	1	7	2	777	1	1	1	3	1	4	999	3	2	3	2	2	2	4	4	2	4	4	4	1	4	4	4	4	2	4	4	4	4	4
259	2	0,69718044	4	33,1	2	1	3	48	4	0	777	777	1	4	1	4	1	1	3	1	1	2	1	1	4	3	0	5	5	2	4	4	4	2	4	4	4	2	2	4	4	4	4	4	4	4	4	4	4
260	1	0,114305639	4	35,0	1	1	3	18	3	0	777	777	1	4	4	5	5	1	1	1	1	2	1	2	3	3	0	5	5	2	4	4	4	4	4	4	4	4	4	4	2	4	4	2	3	4	4	4	4
261	1	0,304790807	1	23,2	1	1	20	48	2	0	777	777	2	1	7	4	5	1	2	1	1	2	2	1	3	5	0	3	4	2	4	4	2	4	4	4	4	4	1	1	2	4	4	3	4	1	4	4	4
262	1	0,065786969	4	36,5	1	2	2	96	4	1	3	96	1	4	4	4	4	1	1	1	1	2	3	1	3	2	1	5	5	2	4	4	4	4	4	4	4	4	4	4	4	4	4	4	4	4	4	4	4
263	2	0,831195035	4	28,6	1	3	2	2	3	0	777	777	1	5	5	1	8	2	777	2	2	999	1	1	4	4	2	5	5	2	3	4	4	4	4	4	4	3	4	4	1	4	4	4	4	4	4	4	4
264	2	0,908891459	4	37,7	1	3	2	4	3	0	777	777	1	5	5	4	5	2	1	2	2	2	1	1	4	3	3	5	3	2	1	4	2	4	1	4	1	1	1	1	3	1	4	4	4	2	3	4	4
265	2	0,983323757	4	39,5	1	3	1	1	4	0	777	777	1	4	4	1	8	2	777	1	2	2	1	1	4	5	3	4	5	2	1	4	4	1	1	1	1	4	4	4	1	4	4	4	1	1	4	4	1
266	2	0,877146063	4	39,1	2	1	1	79	3	0	777	777	1	4	4	4	5	1	2	1	1	2	1	1	3	3	1	4	5	2	2	4	4	4	1	4	1	1	1	4	4	1	4	1	4	4	4	4	1
267	2	0,639525748	2	20,2	1	3	30	55	3	1	1	7	2	1	8	4	5	1	2	1	1	2	1	1	2	2	0	1	4	2	4	4	4	1	4	1	2	4	4	1	3	4	1	1	3	1	1	4	4
268	1	0,250105322	4	48,3	1	3	3	120	4	999	999	999	1	7	5	4	4	1	2	1	1	2	3	1	4	1	1	5	5	2	4	4	4	4	4	4	3	4	4	4	4	4	4	4	4	4	4	4	4
269	2	0,541922769	4	24,7	1	1	13	1	3	0	777	777	999	999	999	4	5	2	1	2	2	999	4	1	4	5	0	2	5	2	3	3	4	1	1	4	4	4	1	1	1	1	1	1	1	1	4	4	1
270	2	0,82012482	2	31,0	1	1	71	14	4	0	777	777	999	999	999	7	5	2	3	1	1	2	1	3	3	2	0	4	2	2	4	4	4	999	3	4	4	3	2	2	3	4	999	4	4	4	4	4	4
271	2	0,790157942	4	27,7	1	4	2	36	3	0	777	777	1	7	4	4	5	2	2	1	1	1	1	1	999	4	1	5	5	2	4	4	4	4	4	3	3	4	2	4	2	4	4	4	4	2	4	4	2
272	1	0,314534524	4	43,6	1	1	6	36	3	0	777	777	1	5	5	5	5	1	2	1	1	2	1	1	2	1	999	5	5	2	4	4	4	4	4	4	4	4	4	4	4	4	4	4	4	4	4	4	4
273	2	0,788265455	4	19,6	1	1	1	72	3	0	777	777	2	2	6	7	5	1	2	1	1	999	3	3	2	2	3	5	5	1	3	4	4	1	3	2	4	1	4	4	4	2	4	4	4	4	4	4	4
274	1	0,41068944	1	29,6	2	3	21	84	3	0	777	777	1	5	5	5	2	1	2	1	1	2	3	1	3	2	999	4	3	2	4	3	4	1	3	2	4	2	1	1	1	1	1	1	3	1	3	1	2
275	2	0,952407872	4	26,5	1	3	2	36	3	0	777	777	1	7	5	4	5	2	1	2	2	2	1	1	3	3	2	5	5	2	4	4	4	1	3	3	4	4	2	2	4	4	2	3	4	3	4	1	4
276	1	0,049694205	4	34,5	1	3	6	48	4	0	777	777	1	7	4	1	7	2	777	1	1	1	1	1	1	1	1	4	5	2	4	4	4	1	2	2	4	1	4	4	2	4	4	4	4	4	4	4	4
277	1	0,386291813	4	44,1	1	3	3	72	3	0	777	777	2	3	9	4	5	1	2	1	1	2	1	1	1	3	3	4	5	2	4	4	999	1	4	4	4	4	1	3	4	4	4	4	4	3	4	4	4
278	2	0,680090478	4	49,4	1	1	11	84	2	999	999	999	2	1	7	4	5	1	2	1	1	1	1	1	1	999	1	5	5	2	4	4	4	3	4	4	4	2	4	999	2	4	4	4	4	4	4	4	4
279	2	0,566592803	3	38,4	1	3	43	15	2	1	1	3	1	4	5	1	7	2	777	1	2	999	1	1	4	2	1	5	4	2	4	4	4	4	4	4	4	4	4	4	4	1	4	4	4	4	4	4	1
280	2	0,75199793	4	24,0	1	1	2	34	3	1	1	1	1	7	5	4	5	1	2	1	1	2	1	1	4	3	2	4	4	2	4	4	4	3	4	4	4	1	4	4	4	4	4	4	4	4	4	4	2
281	2	0,964730133	4	18,9	1	2	2	18	3	0	777	777	1	4	5	4	5	2	2	2	2	2	1	1	1	3	0	4	3	2	2	4	4	1	4	4	4	4	3	4	1	1	4	1	1	1	2	1	1
282	2	0,68328525	4	27,4	1	3	8	22	3	0	777	777	1	7	5	1	7	2	777	2	2	999	1	1	5	4	1	3	5	2	4	4	4	4	4	4	4	4	4	4	4	4	4	4	4	4	4	4	4
283	2	0,881013139	4	30,5	1	1	3	106	3	0	777	777	2	2	6	4	5	1	1	1	1	2	1	1	4	4	0	5	5	2	4	4	4	1	4	4	4	1	4	4	4	4	4	4	4	2	4	4	4
284	2	0,875796109	4	18,7	2	1	11	2	2	0	777	777	2	1	8	1	8	2	777	2	2	1	1	1	1	3	0	3	5	2	2	4	4	1	2	4	4	1	4	1	4	4	4	4	4	4	2	4	4
285	1	0,184605035	4	32,8	2	1	4	48	4	0	777	777	2	1	7	7	4	1	3	1	1	2	1	1	4	3	0	4	4	2	2	3	4	4	4	4	1	1	4	4	1	4	4	4	4	4	4	4	4
286	1	0,477047801	2	34,0	1	2	70	60	3	0	777	777	2	1	7	4	5	2	2	1	2	999	3	1	1	1	1	5	4	2	4	4	4	4	4	4	4	4	4	4	4	4	4	4	4	4	4	4	4
287	2	0,776989978	1	22,3	2	1	20	72	3	1	1	1	999	999	7	4	5	2	3	1	1	999	4	1	1	2	0	3	3	2	4	4	2	2	3	3	4	1	4	2	4	4	4	4	3	2	3	1	4
288	1	0,326180297	4	23,5	2	3	3	18	3	0	777	777	2	1	7	4	5	1	2	1	1	2	1	1	3	4	999	5	5	2	3	2	4	4	4	4	4	4	4	4	3	4	4	4	4	4	4	4	4
289	2	0,950679785	4	29,0	2	1	2	1	4	0	777	777	1	4	1	999	999	2	999	2	2	2	1	1	3	3	0	2	5	2	1	4	3	1	4	999	2	1	4	2	1	4	1	4	4	1	3	4	4
290	2	0,959536135	5	50,8	2	1	60	36	4	0	777	777	1	4	4	4	5	2	2	1	999	2	1	1	3	3	0	5	4	1	1	1	4	999	3	2	2	2	4	2	2	1	3	4	1	2	2	1	2
291	1	0,121914932	4	29,2	2	2	6	36	3	1	1	24	1	2	6	4	5	1	2	1	999	2	1	2	3	2	0	3	5	2	3	4	4	4	4	4	4	1	2	1	3	2	2	4	3	4	2	3	3
292	1	0,428036079	4	26,5	2	2	7	3	3	0	777	777	1	4	5	1	8	2	777	2	2	1	1	1	5	3	0	5	5	1	1	4	4	1	4	1	4	4	4	4	2	4	4	4	4	4	4	4	4
293	2	0,749849863	4	32,1	1	3	11	48	2	0	777	777	1	4	5	4	5	1	2	1	999	2	4	1	2	3	4	5	5	2	4	4	4	1	4	2	1	1	3	4	2	1	4	4	4	4	4	1	4
294	1	0,017153611	1	20,3	1	1	20	48	3	0	777	777	2	1	8	1	7	2	777	1	999	1	1	2	2	3	0	2	5	1	1	4	2	2	2	3	4	4	2	2	2	1	2	4	4	2	4	999	4
295	1	0,476991739	1	53,3	2	3	20	60	2	0	777	777	1	5	5	1	8	2	1	1	999	2	1	1	5	3	0	5	4	2	1	2	1	999	4	1	1	2	1	4	4	4	4	4	1	4	4	1	1
296	1	0,217932276	4	35,0	1	3	4	37	4	0	777	777	1	7	4	1	7	2	777	1	1	2	3	1	3	2	4	4	5	2	4	4	4	2	4	4	4	4	4	4	2	4	4	4	4	4	4	2	3
297	1	0,423650468	4	56,9	1	1	3	84	3	0	777	777	1	5	2	4	5	2	2	1	1	2	1	1	3	4	0	5	5	2	4	4	4	4	4	4	4	1	4	4	4	4	4	4	4	4	4	4	4
298	2	0,717556746	4	26,9	2	3	11	1	3	0	777	777	1	4	5	1	8	2	777	2	2	999	3	1	1	5	1	5	5	2	2	4	4	2	4	4	4	4	4	4	3	4	4	4	4	4	4	4	4
299	1	0,272085749	1	21,1	2	2	20	48	4	0	777	777	2	1	7	4	5	1	3	1	999	2	1	1	1	2	0	5	5	2	4	4	2	1	4	4	4	4	4	4	1	1	1	1	1	1	4	4	4
300	2	0,637022225	4	33,6	1	3	2	84	3	0	777	777	2	1	7	4	5	1	2	1	1	2	1	1	3	2	2	5	5	2	4	4	4	2	4	3	4	1	2	4	3	4	4	4	4	4	4	4	4
301	2	0,970732853	4	37,9	1	3	5	36	4	0	777	777	2	4	5	1	7	2	777	1	1	1	1	1	3	2	999	5	5	2	4	4	4	4	4	4	4	3	4	3	4	4	4	4	4	4	4	4	4
302	1	0,428660658	4	25,6	1	3	15	228	3	0	777	777	999	999	999	7	4	1	2	1	1	2	3	3	1	1	0	5	5	1	4	4	4	1	4	4	4	4	4	2	4	4	4	4	4	4	4	4	4
303	2	0,625173255	4	45,6	2	3	1	72	3	0	777	777	1	8	5	1	8	2	777	1	2	2	1	1	4	4	1	5	4	1	2	3	4	4	4	1	4	1	999	4	1	4	4	4	4	4	4	4	4
304	1	0,115863436	4	33,9	1	3	1	108	4	0	777	777	1	4	4	4	5	1	2	1	1	1	1	1	3	2	1	4	5	2	4	4	4	1	4	4	4	4	4	4	1	4	4	4	4	4	4	4	4
305	2	0,816711133	4	30,9	2	2	4	72	3	1	1	36	2	1	7	7	5	1	2	1	1	2	1	1	2	3	0	3	5	2	4	4	4	4	4	4	4	1	3	4	4	1	1	1	1	3	1	1	1
306	2	0,660852221	4	28,9	1	3	11	72	3	0	777	777	1	4	5	4	5	1	2	1	1	1	3	1	3	4	1	2	5	1	4	3	4	2	1	4	3	2	1	1	4	4	3	4	3	4	4	2	4
307	1	0,430615219	4	50,0	1	5	2	4	3	0	777	777	2	1	7	4	12	2	2	2	2	2	1	1	3	3	0	5	1	1	4	4	4	3	4	4	2	1	4	2	2	4	2	2	4	4	4	4	4
308	2	0,489317636	4	21,1	2	1	1	60	3	0	777	777	2	2	6	4	5	1	2	1	1	2	1	1	1	1	0	5	5	2	4	4	4	999	1	2	4	4	4	4	4	4	4	4	4	4	4	4	4
309	1	0,485197891	4	29,4	2	2	3	60	3	0	777	777	1	7	4	4	5	1	2	1	1	2	1	2	4	3	0	5	5	2	4	4	4	2	4	4	4	4	4	3	4	4	4	3	4	3	4	4	4
310	1	0,197439932	4	30,8	1	3	4	72	3	0	777	777	1	7	4	7	4	1	3	1	1	2	1	1	3	1	1	5	5	2	4	4	4	3	2	4	4	4	4	4	4	4	3	4	4	4	4	3	4
311	1	0,435159731	4	29,8	1	3	2	1	4	0	777	777	1	4	1	1	8	2	777	2	2	2	1	1	2	3	0	4	2	1	2	2	1	1	1	1	4	4	4	4	4	4	4	1	1	1	4	4	1
312	1	0,128528204	4	28,1	1	1	7	74	3	0	777	777	1	7	4	5	5	1	2	1	1	2	1	1	3	1	1	5	5	2	4	4	4	2	4	4	4	4	4	4	2	4	4	4	4	4	4	4	4
313	1	0,223934426	4	48,2	2	3	2	12	2	0	777	777	1	4	5	4	5	2	1	2	2	2	4	1	4	4	1	5	5	1	4	4	4	2	4	4	4	3	4	4	4	4	4	3	4	3	4	4	4
314	1	0,085444036	4	23,0	2	1	6	48	4	0	777	777	1	7	4	4	5	1	2	1	1	2	1	1	1	1	0	5	5	2	4	4	4	4	4	4	4	3	4	4	4	4	4	4	4	4	4	4	4
315	2	0,57350599	4	34,4	1	3	3	180	3	1	1	6	2	1	7	4	5	1	2	1	1	2	3	1	2	1	1	5	5	2	4	4	4	4	2	4	3	4	4	4	4	4	4	4	4	4	4	4	4
316	2	0,809543745	4	57,2	2	3	1	86	2	1	1	12	2	1	7	5	5	1	3	1	1	1	1	1	3	3	2	3	5	1	4	4	4	2	4	2	4	4	4	1	1	4	4	1	4	4	4	4	4
317	1	0,16175295	4	41,6	2	3	4	72	3	1	1	3	1	4	5	1	7	2	777	1	1	1	1	1	1	1	3	4	4	2	4	4	4	4	4	4	4	4	4	4	4	4	4	4	4	4	4	4	4
318	2	0,937073198	4	22,8	2	3	9	72	3	0	777	777	2	2	6	4	5	1	2	1	1	2	1	3	3	1	0	5	5	2	4	4	4	4	4	4	4	4	4	4	4	4	4	4	4	4	4	4	4
319	2	0,885378159	4	34,2	1	2	13	1	3	0	777	777	2	2	6	1	8	2	777	2	2	2	1	1	3	4	2	5	5	2	4	4	4	4	4	4	4	4	4	4	4	4	4	4	4	4	4	4	4
320	2	0,868565571	4	49,6	2	3	1	60	2	0	777	777	1	5	5	5	5	1	3	1	1	2	1	1	4	1	2	5	5	2	4	4	4	4	4	4	4	4	4	4	4	4	4	4	4	4	4	4	4
321	2	0,780522492	4	41,2	2	999	1	81	3	0	777	777	1	5	5	4	5	1	3	1	1	2	1	2	4	1	1	5	4	1	4	4	4	4	3	4	4	3	4	3	4	4	3	4	4	4	3	4	4
322	1	0,004599832	1	37,0	1	3	20	60	4	0	777	777	2	1	7	4	4	2	777	1	2	1	1	1	4	2	2	5	4	2	4	4	4	4	4	4	4	4	4	4	4	4	4	4	4	4	4	3	4
323	2	0,754019374	4	20,6	1	1	3	14	3	0	777	777	1	4	5	4	5	1	2	1	1	2	1	1	4	4	0	5	5	1	4	4	4	4	4	4	4	4	4	4	4	4	4	4	4	4	4	4	4
324	1	0,175055565	4	17,8	1	1	3	66	3	1	1	1	2	2	6	2	6	2	777	1	1	2	1	1	1	3	0	5	5	2	3	4	4	2	3	4	3	3	4	3	4	3	4	3	2	3	4	3	4
325	1	0,14589418	4	36,1	1	2	11	36	4	0	777	777	1	7	4	4	5	1	2	1	999	999	1	1	2	3	0	5	5	2	4	4	4	2	4	4	4	1	1	4	4	4	4	4	4	4	4	4	4
326	1	0,394743213	4	30,2	1	2	1	48	4	0	777	777	2	1	7	4	5	1	2	1	999	2	1	1	4	2	0	5	1	2	3	3	4	4	2	4	3	3	4	4	3	4	4	4	4	4	4	3	4
327	1	0,295066724	4	25,0	1	1	2	36	3	0	777	777	1	4	5	1	7	2	777	1	1	1	1	1	4	3	2	4	5	2	1	2	4	1	1	4	1	1	1	2	1	4	1	2	4	2	2	4	2
328	2	0,952495561	4	38,5	2	4	1	86	3	0	777	777	1	5	5	4	5	1	2	1	1	1	1	1	3	5	3	1	5	2	3	4	3	2	1	3	3	1	3	1	3	3	3	3	3	3	3	3	3
329	2	0,714217045	4	46,7	2	3	2	55	3	0	777	777	1	4	5	5	5	1	2	1	1	2	1	2	1	3	2	4	5	1	4	4	4	4	4	3	4	4	4	4	4	4	4	4	4	4	4	3	4
330	2	0,779656534	4	39,2	1	3	3	2	2	0	777	777	1	7	5	1	8	2	777	1	2	2	1	1	3	5	2	5	3	2	4	4	4	4	4	999	4	4	4	999	1	1	4	4	4	4	4	4	2
331	2	0,890132671	4	26,6	1	3	11	141	3	0	777	777	2	1	8	1	7	2	777	1	1	1	1	1	1	999	1	5	5	1	4	4	4	3	4	4	3	4	4	4	4	4	4	4	4	4	4	4	3
332	2	0,976923625	2	32,6	1	3	30	57	3	0	777	777	1	5	5	4	5	1	2	1	1	2	1	1	3	3	0	5	5	2	4	4	4	4	4	4	4	4	4	4	4	4	4	4	4	4	4	4	4
333	2	0,91844523	4	29,8	2	2	9	36	3	0	777	777	1	7	5	5	5	2	3	2	2	2	1	1	2	2	1	5	5	1	4	4	4	3	4	4	4	4	4	3	4	4	4	4	4	4	4	4	4
334	1	0,294405372	4	51,1	2	2	11	60	2	0	777	777	1	4	5	1	7	2	777	1	2	2	1	1	3	4	3	3	5	1	4	4	4	4	4	4	4	4	4	2	1	4	4	4	4	4	4	4	4
335	2	0,527952483	4	38,4	1	2	2	36	2	0	777	777	1	4	5	4	5	2	2	1	1	2	1	1	4	3	1	3	5	2	4	3	2	4	4	4	3	2	1	1	2	4	1	1	2	1	3	4	3
336	2	0,591058576	4	27,1	1	4	2	22	3	0	777	777	2	1	7	4	5	2	2	2	2	2	4	1	3	3	3	5	5	2	4	4	4	4	4	4	4	2	4	4	4	4	4	4	4	4	4	4	4
337	2	0,997972098	1	18,1	2	1	20	18	1	0	777	777	2	1	7	2	6	2	777	1	999	2	4	2	2	3	0	5	1	2	1	4	2	2	1	1	4	4	1	1	1	2	1	4	1	2	4	2	2
338	2	0,655110291	4	36,1	1	3	1	72	3	0	777	777	1	5	5	4	5	1	2	1	1	2	4	1	3	4	4	4	5	2	2	4	4	1	2	4	4	1	4	4	1	4	1	1	4	4	3	999	999
339	2	0,732577682	4	37,3	2	4	2	12	3	0	777	777	1	7	4	1	7	2	777	1	2	2	4	1	4	4	2	4	5	2	3	3	4	2	2	3	2	3	3	3	4	3	3	3	3	3	4	4	4
340	1	0,477840667	4	31,4	2	3	5	83	3	0	777	777	2	999	12	5	4	1	3	1	1	2	3	2	4	2	1	1	5	1	3	4	999	3	4	4	4	4	4	1	2	4	4	4	4	4	3	4	3
341	2	0,730523473	4	24,5	2	1	4	66	4	0	777	777	2	2	6	1	12	2	777	1	1	2	4	1	4	3	0	5	5	2	4	4	999	2	4	3	4	1	4	2	4	4	4	2	4	2	4	1	3
342	2	0,982729692	4	25,0	1	3	6	5	3	0	777	777	2	1	7	1	999	2	777	2	2	2	4	1	4	2	1	5	3	2	4	4	4	2	3	3	4	2	4	4	3	3	4	3	4	2	3	4	4
343	2	0,695715464	4	26,3	2	2	5	12	3	0	777	777	1	4	5	4	5	2	3	2	2	2	4	1	3	2	3	5	3	2	1	4	4	4	4	3	3	1	3	1	4	1	4	3	4	3	4	3	3
344	1	0,037206297	4	28,8	2	2	1	999	3	0	777	777	1	4	5	4	5	1	3	1	999	1	3	1	1	3	2	5	4	1	1	4	4	4	4	4	4	4	4	1	4	4	4	4	4	4	4	4	4
345	1	0,106738051	4	44,0	2	3	11	72	4	0	777	777	1	4	4	4	5	2	2	1	1	1	4	2	3	4	2	5	5	2	4	4	4	1	2	4	3	1	4	2	1	1	1	1	2	1	1	1	2
346	2	0,767801738	4	23,4	1	1	11	3	4	0	777	777	1	4	5	4	5	1	2	1	999	1	4	1	3	999	0	5	4	2	2	4	4	4	4	999	2	4	4	4	999	4	4	4	4	4	4	4	4
347	2	0,621241613	4	28,7	1	2	1	72	3	0	777	777	2	1	7	4	5	1	2	1	1	1	1	2	3	2	0	999	5	2	4	4	4	4	4	4	1	4	4	4	4	4	999	4	4	4	4	4	4
348	1	0,132713897	4	31,2	1	2	1	81	4	1	1	2	2	2	6	1	8	2	777	1	1	2	1	1	4	4	0	1	4	2	1	2	999	1	3	999	1	2	999	1	1	999	1	3	999	1	1	2	3
349	1	0,403683206	4	40,2	2	1	2	8	4	1	1	999	1	4	1	1	7	2	777	2	2	1	1	1	2	5	5	3	3	1	2	3	999	1	3	2	3	3	2	1	1	4	2	3	3	1	2	2	3
350	2	0,601433741	4	24,3	1	2	5	12	4	0	777	777	1	4	5	4	5	2	2	2	2	2	4	1	2	2	0	5	5	2	4	4	4	4	3	4	4	3	3	4	3	4	4	4	3	4	4	2	4
351	2	0,655973485	4	30,5	1	3	11	36	3	0	777	777	1	4	5	4	5	1	3	1	2	1	1	1	4	4	0	5	4	2	1	4	4	1	4	3	4	4	4	1	1	4	1	1	4	4	4	1	4
352	2	0,904544839	4	19,6	2	1	5	10	3	0	777	777	2	2	6	2	6	2	777	2	2	999	1	2	4	4	0	5	5	2	2	4	4	2	4	3	4	4	4	2	1	3	3	4	4	3	4	4	4
353	1	0,145872513	3	41,1	2	3	44	72	2	0	777	777	1	4	5	4	5	1	2	1	1	2	1	1	2	2	0	3	2	2	1	4	4	2	1	1	4	4	4	1	4	1	1	1	4	1	4	4	4
354	1	0,333168801	4	29,6	2	3	1	84	3	1	2	18	1	6	5	4	5	1	2	1	1	1	1	1	4	2	0	4	5	2	4	1	4	4	4	4	3	3	4	3	4	4	4	4	4	4	4	4	4
355	2	0,995012447	4	47,3	2	3	1	72	3	0	777	777	1	8	5	1	7	2	777	1	1	2	1	1	2	4	3	5	5	1	3	3	4	2	4	4	4	3	4	4	1	4	4	4	4	2	2	4	4
356	2	0,507690621	1	25,8	2	999	20	48	3	0	777	777	999	999	999	4	4	1	2	1	1	2	4	1	4	5	0	3	5	2	3	3	3	2	1	1	3	1	1	1	1	4	1	1	1	2	3	1	1
357	1	0,130415033	1	26,0	1	1	20	72	2	1	2	4	2	1	8	4	5	1	2	1	1	2	4	2	4	3	0	5	5	2	4	4	4	2	4	4	4	1	4	4	4	4	4	4	4	4	4	2	4
358	1	0,135360217	4	28,2	1	3	14	48	3	0	777	777	1	4	5	4	5	1	2	1	1	1	3	3	3	4	2	3	5	2	1	1	4	3	1	4	1	1	1	3	4	1	4	3	4	3	4	3	3
359	1	0,074463655	4	47,6	1	4	2	48	2	0	777	777	2	1	7	4	5	1	1	1	1	1	1	1	1	5	3	3	5	2	2	2	4	1	1	4	4	1	1	1	4	1	1	3	4	1	4	4	4
360	2	0,716329002	4	37,6	1	3	2	8	3	0	777	777	2	1	8	3	9	2	2	2	2	2	4	1	3	3	999	3	5	2	4	4	4	1	3	1	4	4	1	1	1	1	1	4	2	2	4	4	4
361	2	0,845998202	4	40,8	1	3	2	1	3	0	777	777	1	5	2	999	999	2	2	999	2	2	4	1	5	4	0	5	2	1	4	4	4	1	4	1	4	1	2	1	1	1	1	1	3	1	4	1	1
362	2	0,743180072	4	40,5	1	2	1	96	4	1	2	66	1	4	1	4	5	1	2	1	1	2	1	1	4	3	3	5	4	2	4	4	4	4	4	4	4	4	1	4	1	4	4	4	4	4	4	4	4
363	1	0,323227433	4	43,1	1	3	2	24	4	0	777	777	1	7	4	3	9	2	2	2	2	2	1	1	4	4	3	4	5	1	2	3	1	4	2	1	2	3	2	1	4	4	4	3	2	1	1	2	1
364	1	0,075301999	4	26,1	1	1	2	27	3	0	777	777	2	1	8	4	5	2	2	2	2	2	1	1	4	3	0	5	5	2	1	4	4	1	1	3	3	1	3	1	2	4	4	4	4	4	4	1	2
365	2	0,521006057	1	31,9	2	3	20	48	4	0	777	777	2	1	8	1	8	2	777	1	999	1	1	1	4	5	0	3	5	2	2	1	4	4	1	1	1	4	4	1	1	1	1	1	1	1	2	1	1
366	1	0,021705476	4	34,1	2	2	9	42	4	1	2	999	2	1	8	5	1	1	3	1	1	2	1	1	5	2	0	2	2	2	2	3	2	3	2	2	2	1	2	2	3	2	2	2	2	3	4	2	1
367	2	0,774349647	4	24,2	1	1	4	11	3	0	777	777	2	1	8	4	5	1	2	1	1	2	1	1	4	3	0	5	5	2	4	4	4	2	3	4	4	4	2	2	4	4	4	4	4	4	4	4	4
368	2	0,946139233	2	35,5	2	1	76	144	4	0	777	777	2	1	7	1	7	2	777	1	1	2	4	2	3	3	0	4	5	1	2	4	4	3	4	3	4	2	3	3	2	3	4	3	4	4	4	4	3
369	1	0,355210129	4	20,8	1	1	2	36	3	0	777	777	2	2	6	1	8	2	777	2	2	1	1	2	3	5	2	5	5	2	4	1	4	1	4	4	4	4	4	1	2	4	1	1	1	1	1	4	4
370	2	0,540994268	4	47,4	1	3	2	18	2	0	777	777	2	1	7	3	9	2	1	2	2	2	1	1	4	3	2	4	5	2	4	1	999	1	1	4	1	1	1	1	1	2	1	2	1	1	1	1	1
371	2	0,81898277	4	46,2	1	1	11	192	3	0	777	777	2	1	7	1	7	2	777	1	1	999	1	1	1	5	2	1	5	2	4	4	4	1	4	4	4	1	4	1	4	4	4	1	1	1	1	4	4
372	2	0,558375017	4	54,3	1	5	10	66	1	0	777	777	1	5	5	3	9	2	2	1	999	2	1	1	2	3	3	5	5	2	4	4	4	4	3	3	2	2	3	4	4	4	4	3	4	4	4	3	4
373	2	0,787678472	4	34,9	1	3	2	18	3	0	777	777	2	1	7	3	9	2	2	2	2	1	4	1	5	2	2	3	5	2	4	4	1	1	3	4	4	4	4	1	1	1	1	1	4	3	1	1	1
374	1	0,113935606	4	31,1	2	1	2	48	3	0	777	777	2	1	7	8	5	2	2	1	1	2	1	1	3	4	4	3	5	2	3	3	2	1	4	2	1	4	2	1	1	2	2	1	2	1	1	1	1
375	1	0,479138725	2	28,7	1	1	77	12	3	0	777	777	2	1	7	7	4	1	2	1	1	2	4	1	3	2	0	5	5	2	4	4	4	1	4	999	4	1	4	3	4	4	4	4	3	4	4	4	4
376	1	0,129024174	5	27,4	2	1	50	72	3	0	777	777	1	5	2	4	5	1	2	1	1	1	3	1	2	5	0	5	5	2	2	2	2	2	2	3	2	2	2	2	2	2	2	3	2	2	2	2	2
377	2	0,831009771	4	32,2	1	4	1	54	3	0	777	777	1	7	4	4	5	1	2	1	1	2	1	1	1	1	3	5	5	1	4	4	4	4	4	4	4	4	4	4	4	4	4	4	4	4	4	4	4
378	2	0,650307314	4	52,8	1	4	4	93	3	1	3	64	1	8	2	4	5	1	2	1	1	2	1	1	5	2	3	5	5	1	4	4	4	2	3	3	4	4	1	1	3	4	1	4	4	1	4	1	4
379	1	0,450531866	1	23,5	2	3	20	48	3	0	777	777	2	1	8	4	5	2	999	1	1	2	4	1	4	5	0	2	5	2	2	4	2	1	3	3	4	4	4	1	1	4	3	4	2	1	1	3	4
380	1	0,392745524	4	27,3	1	2	6	36	3	0	777	777	2	1	7	4	5	1	3	1	1	2	1	1	3	3	0	1	5	2	1	2	4	1	1	4	1	1	2	4	4	4	4	4	4	4	4	4	4
381	2	0,615912999	4	23,6	2	1	11	83	3	0	777	777	2	1	7	4	5	1	2	1	1	2	4	1	1	999	1	5	5	2	4	4	4	4	4	4	4	4	4	4	4	4	4	4	4	4	4	4	4
382	2	0,940359787	5	38,9	1	3	60	120	3	0	777	777	2	1	7	1	7	2	777	1	1	1	3	1	3	3	4	5	4	1	1	3	4	4	1	4	2	1	1	4	4	4	4	1	4	4	4	4	4
383	1	0,218409532	4	37,6	1	4	4	24	4	0	777	777	2	1	7	4	5	1	2	1	1	1	4	2	3	5	0	3	5	2	2	3	4	2	2	3	3	2	2	2	3	3	2	2	2	2	3	3	1
384	1	0,253752032	4	35,4	1	3	8	84	3	0	777	777	2	1	7	1	7	2	777	1	1	2	1	2	4	3	1	4	5	2	4	4	4	2	2	2	2	1	4	1	2	2	4	4	4	4	4	4	4
385	2	0,982916321	4	37,1	1	4	2	24	3	0	777	777	1	7	5	4	5	2	3	2	2	2	1	1	3	3	2	5	5	2	4	4	4	1	3	3	4	4	2	1	1	4	1	2	4	4	4	4	4
386	2	0,664192916	4	21,3	1	1	3	6	3	0	777	777	1	7	5	4	5	1	2	1	1	2	1	2	3	4	0	4	5	2	4	4	4	4	2	4	4	3	4	4	4	4	4	4	4	4	4	4	4
387	2	0,879166119	4	23,9	1	1	2	4	4	0	777	777	2	1	7	1	7	2	777	2	2	1	1	1	4	2	0	5	5	2	1	3	1	1	4	1	1	4	1	1	1	1	4	4	1	1	4	1	4
388	2	0,784163283	4	52,2	2	3	1	84	4	0	777	777	2	1	7	1	7	2	2	1	1	2	1	1	4	4	2	5	5	2	4	4	4	1	4	4	4	1	1	1	4	4	4	4	4	1	4	1	4
389	1	0,482364462	2	35,4	1	2	79	18	4	0	777	777	1	5	1	4	1	1	2	1	1	2	1	1	4	5	0	2	1	1	1	3	4	999	4	4	3	1	1	4	4	2	3	4	4	3	2	4	4
390	1	0,30828739	1	30,9	2	1	20	36	2	1	1	4	999	999	999	4	5	1	1	1	1	2	1	3	4	5	0	2	4	2	4	3	4	3	4	4	4	4	4	4	1	4	3	4	4	4	3	4	4
391	2	0,942902278	4	40,0	2	1	3	180	3	0	777	777	1	8	5	4	5	1	3	1	1	1	3	1	3	3	1	5	5	2	4	4	4	4	4	4	3	3	4	4	4	4	4	4	4	4	4	4	4
392	1	0,391564833	4	43,1	1	4	11	62	3	0	777	777	2	1	7	1	7	2	777	1	1	1	4	1	2	3	2	4	5	2	3	2	4	1	1	1	1	1	4	4	1	4	1	1	4	2	2	1	4
393	2	0,887650497	4	21,8	1	1	3	48	3	0	777	777	2	2	6	4	5	1	2	1	1	2	1	1	4	3	0	5	5	1	4	4	4	4	4	4	4	4	3	4	4	4	4	4	4	4	4	4	4
394	1	0,125056014	4	37,5	1	1	11	82	3	0	777	777	2	1	7	1	7	2	777	1	1	2	4	1	2	1	999	5	5	2	4	4	4	4	4	4	4	3	4	4	4	4	4	4	4	4	4	4	4
395	2	0,671680888	4	33,9	1	3	11	60	3	0	777	777	2	1	7	3	9	2	2	1	1	1	1	1	3	1	2	5	5	2	4	4	4	4	4	4	4	1	4	4	4	4	4	4	4	4	4	4	4
396	2	0,608540226	4	47,8	2	3	4	84	4	1	1	999	2	1	7	5	5	1	2	1	1	1	1	1	1	2	999	5	5	2	4	4	4	4	4	4	4	4	4	4	4	4	4	4	4	4	4	4	4
397	1	0,027530128	5	35,2	1	3	51	12	4	0	777	777	2	3	9	4	5	2	2	1	1	2	1	1	3	4	3	3	2	2	2	2	4	3	3	4	3	3	4	1	3	1	1	3	4	1	3	3	3
398	1	0,00953552	2	33,3	1	1	70	42	4	0	777	777	2	1	7	7	4	1	3	1	1	2	3	1	2	2	0	5	5	1	4	4	4	3	4	4	4	3	3	4	4	4	4	4	4	4	4	4	4
399	2	0,515322455	4	48,0	1	1	3	108	3	0	777	777	2	3	9	4	5	1	2	1	1	2	1	2	3	3	0	3	5	2	4	4	4	3	3	4	4	1	4	2	4	4	4	4	4	4	4	4	999
400	2	0,595087869	4	47,9	2	999	1	72	4	0	777	777	2	1	7	5	5	1	3	1	1	1	1	1	4	3	4	5	5	2	4	4	4	4	4	4	4	4	4	4	2	4	4	4	4	4	4	2	4
401	2	0,519184025	1	30,1	1	1	20	60	3	1	2	45	2	3	9	4	5	1	2	1	1	2	2	1	4	5	0	4	5	2	4	4	4	1	4	4	4	4	4	4	4	4	4	4	4	4	4	4	4
402	2	0,822034719	4	47,5	1	3	4	72	4	0	777	777	2	3	9	4	1	1	2	1	1	1	1	1	3	3	1	4	5	2	4	4	4	4	4	3	4	4	4	4	4	4	4	4	4	4	4	4	4
403	1	0,009344903	5	27,2	1	3	51	156	3	0	777	777	2	3	9	4	5	1	2	1	1	1	1	1	3	5	999	5	5	2	4	4	4	4	4	4	4	1	4	4	4	4	4	4	4	1	4	4	4
404	1	0,223331252	4	39,7	1	1	7	48	3	0	777	777	2	3	9	4	5	1	2	1	1	2	2	1	3	3	0	5	5	999	4	4	4	4	4	4	4	4	4	4	4	4	4	4	4	4	4	4	4
405	1	0,45847383	4	52,0	1	3	3	48	3	0	777	777	2	1	8	4	5	1	2	1	1	2	1	1	3	2	2	5	5	2	4	4	4	4	4	4	2	4	4	4	4	4	4	4	4	4	4	4	4
406	2	0,601923754	4	36,8	1	3	11	96	2	0	777	777	2	1	8	4	2	1	2	1	1	1	1	1	3	3	3	3	5	2	4	4	4	4	4	4	4	4	4	1	4	4	4	4	4	4	4	4	4
407	2	0,886971223	4	27,1	2	1	6	21	3	0	777	777	1	7	5	4	5	1	3	1	1	2	1	1	3	3	0	4	5	2	2	4	4	4	4	4	4	1	2	1	2	4	4	4	4	4	4	4	1
408	1	0,028039833	1	28,9	2	1	21	42	3	0	777	777	1	4	5	4	5	1	2	1	1	2	1	3	3	3	0	5	3	2	4	3	4	4	4	4	2	4	2	4	1	3	3	3	3	3	3	4	3
409	1	0,01843544	4	21,5	1	2	2	4	3	0	777	777	2	1	8	3	9	2	1	2	2	1	4	1	4	5	3	4	5	2	4	4	4	4	4	3	3	4	3	3	4	4	4	4	4	4	4	4	4
410	2	0,966231875	4	29,7	1	1	5	3	3	0	777	777	2	1	8	3	9	2	1	2	2	2	4	2	4	3	0	5	5	2	4	4	4	4	4	4	4	3	4	4	3	4	4	4	4	4	4	4	4
411	1	0,180365046	2	25,5	1	1	74	12	3	0	777	777	2	1	8	7	1	1	3	1	1	2	1	2	2	3	0	5	5	2	4	4	4	3	4	3	4	2	4	3	4	4	4	4	4	4	3	3	3
412	1	0,231822526	4	31,9	2	999	11	48	4	0	777	777	2	1	8	4	5	1	2	1	1	2	4	3	3	3	0	3	5	2	4	4	4	1	4	4	4	4	4	1	4	1	4	4	4	4	4	4	4
413	1	0,225133277	4	31,4	1	1	11	84	3	0	777	777	2	3	9	4	5	2	3	1	1	1	4	2	2	3	999	5	5	2	4	4	4	4	4	4	4	4	4	4	4	4	4	4	4	4	4	4	4
414	2	0,82742047	4	40,2	1	2	11	72	2	0	777	777	2	3	9	4	5	1	2	1	1	2	4	1	4	4	999	3	5	2	4	4	4	2	4	4	2	2	4	4	2	4	4	4	4	4	4	4	4
415	1	0,424252725	4	22,7	1	1	11	25	3	0	777	777	1	3	9	4	5	1	2	1	1	2	4	1	1	3	0	5	5	1	4	4	4	4	4	3	3	3	1	3	4	4	1	4	4	1	1	1	4
416	2	0,852298758	4	28,1	1	1	6	66	3	0	777	777	1	1	8	1	8	2	777	1	1	2	1	1	2	2	2	5	5	2	2	4	4	3	3	3	3	1	4	3	3	3	4	3	3	4	4	4	4
417	2	0,803193615	4	29,9	2	3	7	72	4	1	1	6	1	5	4	5	5	1	3	1	1	2	1	1	4	3	0	4	5	2	4	4	4	4	2	4	4	2	4	4	1	4	4	4	4	4	4	2	3
418	2	0,975654585	4	38,6	2	3	16	24	4	0	777	777	1	7	4	4	5	2	2	2	2	2	4	1	3	2	2	5	5	2	4	4	4	3	4	4	4	4	4	4	3	4	4	4	4	4	4	4	4
419	1	0,078631464	1	18,1	2	2	20	22	3	0	777	777	1	4	5	5	5	1	2	1	1	2	4	1	4	3	0	5	2	2	2	4	4	4	3	4	4	2	3	4	4	4	4	3	4	3	4	4	4
420	2	0,501342862	4	56,4	1	3	11	72	2	0	777	777	1	5	5	4	5	1	2	1	2	1	1	3	3	3	5	5	2	2	4	4	4	4	4	4	4	1	4	4	2	4	999	4	1	4	4	4	4
421	2	0,508899339	4	26,3	2	1	2	2	4	0	777	777	1	7	4	4	5	2	2	2	2	1	4	1	2	1	0	5	3	2	4	4	4	1	4	4	4	4	4	4	4	4	3	4	4	3	4	1	4
422	2	0,615232232	4	29,2	2	2	1	72	3	0	777	777	1	5	5	5	5	1	2	1	999	999	1	1	2	3	0	5	5	2	4	4	4	3	4	3	2	1	4	1	3	3	4	4	1	2	2	1	4
423	2	0,506393552	2	31,9	2	1	75	12	4	0	777	777	2	1	7	4	5	1	3	1	1	2	1	1	2	3	0	5	5	2	4	4	4	4	4	4	4	3	4	4	4	4	4	4	4	4	4	4	4
424	2	0,566917534	4	34,5	2	3	1	60	3	0	777	777	1	5	5	5	5	1	2	1	1	1	4	1	2	3	0	5	5	2	4	4	4	4	2	4	4	2	4	4	4	4	4	4	4	4	4	4	4
425	1	0,328503488	1	33,7	2	3	20	36	1	0	777	777	1	5	5	4	5	1	2	1	1	1	1	2	2	4	2	5	4	2	4	4	4	1	1	1	4	4	4	1	1	1	4	4	1	1	2	1	4
426	2	0,916691049	4	37,0	1	3	2	60	3	1	1	24	2	1	7	7	5	1	2	1	1	1	1	1	4	4	2	5	5	2	4	4	4	2	3	2	1	1	4	4	4	4	2	1	4	4	4	4	4
427	2	0,96511509	4	28,7	2	3	4	15	3	0	777	777	2	1	7	4	5	1	3	1	1	2	4	1	2	2	2	4	5	1	4	4	4	4	4	3	4	3	3	4	3	4	4	4	4	4	4	3	4
428	2	0,525015209	4	33,2	2	3	7	5	3	0	777	777	1	7	5	7	5	1	2	1	1	999	3	3	4	5	2	2	5	2	3	2	3	3	2	3	4	2	4	1	4	4	2	2	3	2	1	3	3
429	2	0,632633089	1	35,9	2	3	21	60	4	0	777	777	2	1	7	4	5	1	3	1	1	1	1	1	4	3	0	1	5	2	2	4	4	1	4	3	4	4	4	1	1	4	1	3	3	4	4	1	2
430	2	0,865194715	4	48,1	2	3	6	42	3	1	1	3	2	1	7	4	5	1	2	1	1	1	3	1	4	1	2	5	5	2	4	4	4	3	4	3	4	4	4	4	1	4	4	4	3	3	4	4	3
431	2	0,771612092	5	32,1	1	3	52	42	3	0	777	777	1	5	5	1	7	2	777	1	1	2	1	1	1	3	1	5	4	1	4	4	4	4	4	4	4	4	2	4	4	2	4	4	4	4	4	1	1
432	2	0,699409457	4	23,5	1	1	11	4	3	0	777	777	2	1	7	4	5	1	2	1	1	1	4	1	5	2	0	5	5	2	4	4	4	1	4	4	3	4	4	2	3	4	4	4	4	4	4	4	4
433	1	0,216887286	2	31,5	1	4	32	60	4	0	777	777	999	999	999	7	5	1	2	1	1	2	4	2	3	3	0	3	3	2	3	4	4	4	4	4	4	4	1	4	3	4	4	3	4	3	4	2	4
434	1	0,356793924	4	28,7	1	1	11	9	4	0	777	777	1	7	5	7	12	1	2	1	1	2	4	1	4	1	0	3	4	2	4	4	3	3	4	4	4	2	4	2	2	4	4	3	3	2	3	4	1
435	2	0,52268637	4	54,0	1	1	13	11	2	0	777	777	1	7	5	3	9	2	2	2	2	2	4	1	3	3	3	3	5	2	4	4	4	1	4	4	4	4	1	4	1	4	4	4	1	4	4	2	4
436	1	0,439316905	4	33,7	1	1	11	16	4	0	777	777	1	7	5	1	7	2	777	1	1	1	1	1	1	3	0	5	5	2	4	4	4	4	4	4	4	4	4	4	4	4	4	4	4	4	4	4	4
437	2	0,672232995	4	21,8	2	3	9	30	3	1	1	12	2	1	7	4	5	1	2	1	1	2	4	1	2	2	0	4	5	2	4	4	4	2	4	3	4	4	4	2	3	3	4	4	4	3	3	3	4
438	1	0,265458385	4	34,6	1	3	7	84	3	0	777	777	2	1	7	1	10	2	2	1	1	1	3	1	4	3	0	2	5	1	2	3	4	1	4	3	4	3	3	1	1	2	3	3	3	1	1	1	2
439	1	0,431248153	2	26,4	1	2	80	12	999	0	777	777	999	999	999	7	5	1	3	1	1	999	1	1	3	2	0	2	3	2	4	4	3	3	4	4	4	4	4	2	3	4	4	4	3	3	3	3	4
440	2	0,776178958	2	30,0	1	3	71	24	4	0	777	777	2	1	7	1	7	2	777	999	999	1	1	1	3	2	2	5	5	2	4	4	4	3	3	3	4	2	4	3	3	3	3	3	4	3	4	3	3
441	1	0,089373548	5	42,3	2	3	50	72	3	0	777	777	2	1	7	5	5	1	3	1	1	2	1	1	4	2	999	5	4	2	4	4	4	4	4	4	4	4	4	4	4	4	4	4	4	4	4	4	4
442	1	0,342038176	3	31,4	1	1	41	133	3	0	777	777	2	1	7	4	1	1	2	1	1	2	1	2	3	4	0	5	5	2	4	4	4	3	4	4	4	4	4	4	4	4	4	4	4	4	4	4	4
443	2	0,840839417	2	34,5	2	3	70	54	4	0	777	777	999	999	999	7	12	1	3	1	1	1	1	1	3	1	1	5	5	2	4	4	4	4	4	4	4	4	4	4	4	4	4	4	4	4	4	4	4
444	2	0,52382277	4	39,4	1	1	3	60	4	1	1	1	2	1	7	1	7	2	777	1	1	2	4	1	3	3	0	5	5	2	4	4	4	4	4	4	4	4	3	4	3	3	4	3	4	4	4	4	3
445	1	0,396052275	5	28,6	1	1	51	13	4	0	777	777	999	999	999	3	9	1	2	1	1	2	1	1	2	2	0	5	4	2	4	4	4	4	4	4	4	3	4	3	4	4	4	4	4	4	4	4	4
446	1	0,381123595	4	40,3	2	2	3	37	4	0	777	777	1	7	5	4	5	1	2	1	1	1	1	1	4	3	2	4	5	2	4	4	4	4	4	4	4	3	4	4	1	4	4	4	4	4	4	4	4
447	1	0,18345186	4	32,3	1	2	3	52	4	0	777	777	2	1	7	4	5	1	2	1	1	2	1	1	3	1	1	5	4	2	4	4	4	2	4	2	4	1	1	2	1	1	4	2	1	4	4	4	4
448	2	0,846424463	4	34,2	1	1	3	84	4	1	3	999	1	5	1	5	3	1	3	1	1	2	3	1	1	1	0	3	4	1	4	4	4	4	4	4	4	4	4	4	4	4	4	4	4	4	4	4	4
449	2	0,769058337	4	27,7	1	1	3	36	3	0	777	777	2	1	7	4	5	1	2	1	1	1	1	1	1	1	999	4	5	2	4	4	4	3	4	4	4	4	3	3	4	4	4	4	4	4	4	4	4
450	2	0,807755288	1	46,3	2	3	20	114	1	0	777	777	1	8	12	5	5	1	2	1	1	2	1	1	4	2	1	5	4	2	4	4	4	1	4	2	4	4	4	3	3	4	2	4	2	2	4	4	2
451	2	0,663792172	4	32,4	2	2	9	24	4	1	1	999	1	4	1	4	5	1	2	1	1	2	4	1	4	3	0	4	2	2	4	4	4	4	4	4	3	4	4	3	4	4	4	4	4	4	2	1	1
452	1	0,174595845	4	30,7	2	2	2	18	3	0	777	777	1	7	5	4	5	2	2	2	2	2	1	2	3	5	2	4	5	2	2	3	3	4	4	4	2	4	4	4	4	4	4	4	2	4	4	4	4
453	1	0,024982447	2	34,1	1	1	71	24	4	0	777	777	1	7	5	7	5	1	3	1	1	2	4	1	4	4	0	3	5	2	4	4	4	4	4	4	4	4	1	4	2	4	4	4	4	4	4	4	4
454	1	0,094016041	3	44,3	2	3	44	33	3	1	1	3	999	999	999	1	7	2	777	1	1	999	4	1	3	999	2	4	5	2	4	4	4	3	3	4	4	4	4	4	4	4	4	4	4	1	3	4	4
455	2	0,668989674	4	39,2	2	2	3	48	4	0	777	777	1	4	4	4	4	1	2	1	1	2	1	1	3	3	1	5	5	2	4	4	4	2	4	4	2	2	4	1	4	1	4	1	4	4	4	4	4
456	1	0,441223628	2	34,6	1	4	30	60	3	0	777	777	2	777	777	4	5	1	2	1	1	2	4	1	3	4	999	5	5	2	4	4	4	4	4	4	4	4	4	4	4	4	4	4	4	4	4	4	4
457	2	0,702838608	4	26,8	1	2	7	3	4	0	777	777	999	999	999	1	8	2	777	2	2	999	1	1	5	1	0	5	5	2	4	4	4	4	4	4	4	4	4	4	4	4	4	4	4	4	4	4	4
458	1	0,11352631	4	28,6	1	1	9	36	4	0	777	777	2	1	8	4	5	2	2	2	2	999	4	1	4	5	0	4	5	2	2	3	4	1	4	4	4	1	2	1	1	4	4	3	4	2	4	1	2
459	2	0,727401856	4	29,7	1	1	4	84	4	0	777	777	1	5	2	4	5	1	2	1	1	2	1	2	4	4	0	3	1	1	2	2	2	1	3	3	2	2	4	1	3	2	2	3	3	3	4	4	2
460	1	0,285252181	4	50,5	1	5	11	72	2	0	777	777	999	999	999	4	5	1	2	1	1	2	1	1	2	5	2	5	5	1	4	4	4	2	3	4	3	2	3	3	2	4	4	4	4	4	3	4	3
461	1	0,14617678	4	39,1	1	3	11	29	3	0	777	777	1	4	1	4	5	1	2	1	999	2	1	1	2	4	2	5	5	2	4	4	4	2	4	3	4	4	4	4	1	4	4	4	1	4	4	4	4
462	1	0,455308166	5	39,0	1	4	52	90	3	1	1	5	2	1	7	4	5	1	2	1	1	2	1	1	2	3	0	3	3	2	4	4	4	2	4	2	3	4	1	2	1	4	2	3	4	2	2	1	4
463	2	0,624054268	1	18,1	1	1	20	36	2	0	777	777	2	2	6	1	8	777	777	1	2	1	1	3	1	3	0	5	5	2	2	4	4	1	4	2	4	4	4	2	1	1	1	4	4	4	4	4	4
464	1	0,35709784	1	24,3	2	999	20	36	3	0	777	777	999	999	999	4	5	1	2	2	2	2	4	1	3	5	0	3	5	2	2	3	2	2	1	3	4	1	1	1	1	1	4	2	2	2	1	4	2
465	2	0,949116641	2	30,1	1	1	74	36	3	999	999	999	999	999	999	7	5	1	2	1	1	2	1	1	1	2	0	2	5	2	4	4	4	4	4	3	4	3	3	3	4	4	4	4	4	4	4	4	4
466	2	0,777253036	5	25,3	1	3	52	72	3	0	777	777	2	1	8	4	5	1	2	1	1	1	1	2	3	2	2	4	4	2	4	3	4	3	4	4	4	4	3	1	1	1	4	4	4	4	4	1	1
467	2	0,711323278	5	28,8	1	2	52	7	4	0	777	777	1	7	5	7	1	2	2	1	1	2	1	1	3	2	0	5	3	2	4	3	4	4	4	4	2	1	1	1	1	1	4	4	4	4	4	4	2
468	1	0,099404145	4	39,5	1	3	17	7	4	0	777	777	1	5	4	1	7	2	777	1	2	2	1	1	4	2	1	5	5	2	4	4	4	2	4	4	4	2	4	4	1	4	4	4	4	4	4	1	1
469	1	0,008480132	4	34,8	1	4	4	69	4	0	777	777	1	4	1	4	1	1	2	1	1	2	1	1	4	1	1	2	5	1	4	4	4	2	4	4	4	4	4	2	4	4	4	4	4	4	4	4	4
470	2	0,983634225	4	37,3	1	1	11	192	2	0	777	777	2	1	7	1	7	2	777	1	1	2	3	2	2	1	2	5	5	2	4	4	4	4	4	4	4	4	4	4	4	4	4	4	4	4	4	4	4
471	2	0,602356389	5	26,7	2	1	50	106	3	0	777	777	2	1	7	5	3	1	3	1	1	2	3	1	2	3	0	3	5	2	4	3	4	2	4	4	3	4	4	2	4	4	4	4	4	4	4	4	4
472	1	0,223695946	2	28,4	1	2	71	24	4	0	777	777	2	1	7	7	4	1	3	1	1	2	1	1	2	2	0	4	5	2	4	4	4	3	4	3	4	4	4	2	2	2	4	4	3	3	4	3	4
473	2	0,786626568	2	28,4	1	2	31	47	4	0	777	777	1	7	4	4	4	1	2	1	1	2	1	1	2	3	1	5	5	2	4	4	4	3	4	4	4	4	4	3	3	4	4	4	4	4	4	3	4
474	1	0,313848799	4	33,9	1	3	3	156	3	0	777	777	1	3	9	1	7	2	777	1	2	2	3	3	1	1	1	4	4	2	4	4	4	1	4	2	3	4	4	2	3	2	4	2	2	4	4	4	3
475	2	0,749738527	5	20,8	2	1	50	88	4	0	777	777	2	1	7	1	7	2	777	1	1	2	3	1	2	2	0	5	2	2	4	4	4	4	2	2	4	4	4	4	2	2	4	4	4	4	4	4	4
476	1	0,225916194	4	24,9	1	1	1	71	3	0	777	777	1	7	5	1	7	2	777	1	1	2	1	2	1	5	1	1	5	2	4	4	4	1	4	3	3	4	4	2	2	2	3	4	3	3	4	4	3
477	1	0,123176407	4	42,8	1	4	2	12	2	0	777	777	1	3	9	3	9	2	2	2	2	2	4	1	4	3	0	5	5	1	2	3	4	4	4	4	4	1	4	4	1	1	4	4	4	4	4	4	4
478	2	0,515664772	5	33,4	2	3	53	84	3	1	2	72	1	6	2	4	5	2	2	1	1	1	1	1	4	999	3	5	5	2	4	3	3	1	3	4	3	2	4	1	1	1	4	4	2	1	4	4	2
479	1	7,33E-05	4	42,7	1	4	11	10	3	0	777	777	1	7	5	1	7	2	777	2	2	2	4	1	3	3	3	5	5	2	4	4	4	4	4	4	4	1	4	4	4	4	4	4	4	4	4	4	4
480	1	0,176999019	4	26,9	1	1	17	9	4	0	777	777	1	7	1	2	6	1	2	1	2	2	4	1	3	3	0	3	5	2	2	4	4	3	4	3	4	1	4	2	3	3	4	4	4	3	3	4	4
481	2	0,865789479	5	45,2	1	3	51	204	4	0	777	777	1	7	5	4	5	1	2	1	1	2	3	2	4	2	1	2	4	2	3	4	4	2	4	1	4	2	4	2	2	4	4	3	2	4	4	4	3
482	1	0,168717713	4	56,4	2	1	11	28	2	0	777	777	1	4	1	4	1	2	2	2	2	2	4	1	1	3	1	3	5	1	4	4	4	4	1	4	4	1	4	4	4	4	1	4	4	4	4	4	4
483	1	0,223736901	4	33,0	1	2	4	54	4	0	777	777	1	5	1	2	6	2	2	1	2	999	1	1	4	3	0	1	5	2	3	2	2	2	3	4	3	2	4	2	3	3	3	3	3	3	3	2	3
484	1	0,157767738	5	27,6	2	1	53	82	2	1	1	36	2	1	7	4	5	1	2	1	1	2	1	1	3	3	0	5	4	1	4	3	4	1	3	3	2	4	3	2	3	3	4	4	2	3	3	2	3
485	1	0,000784574	5	33,8	2	3	50	136	4	0	777	777	2	2	6	4	5	1	3	1	1	1	3	1	4	4	1	5	3	1	4	4	4	4	2	4	4	4	4	1	1	4	4	4	4	4	4	4	4
486	2	0,672223862	5	28,5	1	4	52	204	2	1	3	84	2	1	8	4	5	1	2	1	1	999	3	1	1	1	1	5	5	2	4	4	4	3	4	4	4	4	4	4	3	3	4	4	4	4	4	4	4
487	2	0,521497628	4	49,6	1	4	1	84	4	1	1	18	1	5	2	4	5	1	3	1	1	2	1	1	4	3	4	4	5	2	4	4	4	2	4	4	4	4	2	4	2	2	4	4	4	4	4	4	4
488	2	0,676439253	1	25,4	1	1	20	60	2	0	777	777	2	1	8	1	8	2	777	1	1	999	1	1	4	2	4	4	2	2	4	4	4	3	4	3	4	4	4	3	3	4	4	1	4	4	4	3	3
489	1	0,456562307	4	35,5	1	1	11	168	3	0	777	777	1	3	9	4	5	1	3	1	1	2	3	1	2	3	2	5	5	1	4	4	4	4	1	3	3	1	4	4	3	4	3	4	4	4	4	4	4
490	1	0,296610325	4	63,7	1	1	11	216	2	0	777	777	1	999	999	4	5	1	2	1	1	2	1	1	999	1	1	5	5	2	4	4	4	4	4	4	4	3	4	4	4	4	4	4	4	4	4	4	4
491	1	0,222697309	4	30,1	1	4	2	18	2	0	777	777	1	4	5	1	8	2	777	2	2	999	1	1	4	3	999	5	5	2	4	3	4	4	1	3	4	1	1	1	1	1	1	2	4	4	4	4	2
492	1	0,3111889	4	30,5	1	2	2	96	3	0	777	777	1	7	4	4	5	1	2	1	1	999	1	2	3	3	999	5	5	2	4	4	4	2	4	2	2	4	4	2	2	4	4	4	4	4	4	4	4
493	2	0,654764883	4	44,4	2	3	2	80	4	0	777	777	1	7	1	5	5	1	3	1	1	1	1	1	4	2	2	3	5	2	4	4	4	1	4	4	4	4	4	4	4	4	4	4	4	4	4	4	4
494	1	0,3909529	1	49,9	2	3	20	204	1	0	777	777	1	4	5	4	5	1	3	1	1	2	1	2	4	4	2	1	5	2	4	4	4	2	4	4	4	4	4	4	1	4	4	3	4	4	4	4	4
495	1	0,424186073	4	49,6	2	3	11	3	4	0	777	777	1	7	4	4	5	1	2	1	1	2	4	1	2	3	1	4	3	1	4	4	4	1	4	2	2	2	4	4	1	2	4	2	2	4	4	2	4
496	1	0,344981529	4	23,4	1	2	11	184	3	0	777	777	2	2	6	1	8	2	777	1	1	2	3	1	1	2	1	5	5	1	4	4	4	4	4	4	4	4	4	4	4	4	4	4	4	4	4	4	4
497	2	0,490713132	4	24,1	2	1	7	2	4	0	777	777	1	7	1	1	8	2	777	2	2	2	1	1	4	1	0	5	4	2	4	4	4	3	4	3	4	2	4	3	2	3	2	4	3	4	4	4	4
498	1	0,380386641	5	28,4	1	3	51	137	3	0	777	777	2	1	8	4	5	1	2	1	1	2	1	1	1	2	1	5	5	2	4	4	4	4	4	4	4	4	4	4	4	4	4	4	4	4	4	4	4
499	1	0,209803807	1	42,2	1	3	20	216	4	0	777	777	2	2	6	4	5	1	2	1	1	1	1	1	2	2	1	4	5	2	4	4	4	2	2	3	2	3	3	2	1	1	1	1	2	2	1	1	1
500	2	0,841441743	4	29,1	2	3	1	74	3	0	777	777	1	4	2	1	7	2	777	1	1	2	1	1	3	4	1	4	5	2	2	4	4	1	4	4	4	2	2	1	2	4	1	2	4	1	4	2	4
501	1	0,255956886	5	31,9	1	3	51	102	3	0	777	777	1	5	2	4	5	1	2	1	1	2	3	1	1	3	1	5	5	1	4	4	4	4	4	4	4	4	4	4	4	4	4	4	4	4	4	4	4
502	1	0,32954185	4	45,9	2	999	11	24	4	0	777	777	1	7	4	4	5	1	2	1	1	2	4	1	4	3	3	5	5	2	4	4	4	4	4	4	4	3	3	4	4	4	4	4	4	4	4	4	4
503	2	0,986311585	4	20,5	1	2	1	65	3	0	777	777	2	2	6	4	5	1	2	1	1	2	1	1	1	2	0	5	5	1	3	4	4	4	3	4	3	3	4	4	4	4	4	4	4	4	4	4	4
504	1	0,234912149	5	26,6	2	3	54	103	4	0	777	777	1	4	5	5	5	1	2	1	1	2	3	1	2	1	0	3	3	2	4	4	4	2	4	4	2	4	4	2	2	3	3	3	3	3	4	4	4
505	1	0,433986418	5	30,2	1	3	51	120	3	0	777	777	1	5	5	7	5	1	3	1	1	1	1	1	2	4	1	4	4	2	4	4	4	2	4	4	4	4	4	4	4	4	3	4	4	4	4	4	4
506	2	0,76526553	1	35,7	1	3	20	90	3	0	777	777	2	1	8	1	8	2	777	1	1	2	1	1	3	3	1	5	4	2	4	4	4	1	4	4	4	4	4	1	4	2	4	4	4	4	4	1	4
507	1	0,2792068	4	25,9	1	1	11	26	3	1	3	8	1	5	1	4	5	1	2	1	1	2	4	1	4	3	0	5	5	2	3	4	4	3	4	2	1	2	4	4	4	4	4	4	4	4	4	4	4
508	1	0,239749595	4	26,2	1	2	2	51	2	0	777	777	1	7	5	4	5	1	1	1	1	2	4	1	3	3	0	3	5	2	4	4	4	4	4	4	3	1	1	1	1	3	1	1	2	1	2	1	1
509	1	0,181879683	1	32,1	1	3	20	155	3	0	777	777	2	1	8	4	5	1	1	1	1	2	1	1	3	3	1	4	5	2	1	4	4	4	4	4	4	1	1	1	4	4	4	4	4	4	4	4	4
510	2	0,655712285	1	26,2	1	3	20	60	2	0	777	777	2	1	8	1	8	2	777	1	1	1	1	1	1	5	1	4	4	2	4	2	4	1	1	2	3	4	1	1	4	4	4	3	4	1	4	4	4
511	1	0,439973107	5	33,2	1	3	51	108	3	0	777	777	2	1	8	3	9	2	2	1	1	1	1	2	2	2	1	5	4	2	4	4	4	4	4	4	4	1	4	4	4	4	4	1	4	4	4	4	4
512	1	0,473080305	4	25,9	1	3	4	72	3	0	777	777	2	2	6	4	5	1	2	1	1	1	1	1	4	2	1	1	5	2	4	4	4	1	4	4	4	1	4	1	4	1	4	1	4	1	4	1	1
513	1	0,44342028	5	47,6	1	3	51	72	4	0	777	777	2	1	7	4	5	1	2	1	1	1	1	1	1	3	2	4	3	2	4	4	4	2	3	4	4	3	4	2	2	4	3	4	4	4	4	4	4
514	1	0,334584042	4	42,0	1	3	6	40	3	0	777	777	2	1	7	4	5	1	2	1	1	1	1	1	2	3	0	3	5	2	4	4	4	1	3	4	4	2	4	1	1	1	3	4	4	1	4	1	3
515	1	0,248723107	4	42,7	2	4	5	84	3	0	777	777	2	1	7	5	5	1	3	1	1	2	4	1	4	3	3	5	5	2	4	4	4	3	4	3	3	4	3	4	3	3	3	1	4	3	4	2	4
516	2	0,65249877	4	25,5	1	2	1	73	3	1	2	32	2	2	6	4	5	1	2	1	1	1	1	1	3	4	1	3	5	2	4	4	4	1	1	1	4	1	1	1	1	4	4	4	4	4	4	4	1
517	1	0,404468646	4	31,7	1	3	3	72	4	0	777	777	2	1	8	4	5	1	2	1	1	1	4	1	3	3	1	4	5	2	4	4	4	4	4	4	4	4	4	1	2	4	4	4	4	1	4	1	4
518	1	0,052788125	4	44,0	1	3	3	84	3	0	777	777	2	1	7	4	5	1	2	1	1	2	4	1	4	3	3	3	5	2	4	4	4	4	3	4	4	4	4	4	4	4	4	2	3	3	4	4	4
519	2	0,522513703	4	23,9	1	1	1	5	4	0	777	777	2	2	6	1	8	2	777	2	2	2	4	1	5	5	0	1	5	2	1	2	2	2	1	1	1	1	1	2	1	4	1	1	1	1	1	1	4
520	1	0,396333516	4	18,8	1	1	10	6	3	0	777	777	2	2	6	4	5	2	2	2	2	1	4	1	1	3	0	5	5	2	4	4	4	2	4	2	3	3	2	4	1	3	4	3	4	4	3	4	3
521	2	0,70754063	5	26,9	1	3	52	96	2	1	2	8	2	1	8	4	5	1	2	1	1	1	4	2	1	2	1	3	3	2	4	4	4	4	4	4	4	2	4	4	4	4	4	4	4	4	4	4	4
522	1	0,165889247	5	24,9	2	3	52	108	4	0	777	777	2	2	6	4	5	1	2	1	1	1	3	1	3	2	1	5	4	2	4	4	4	4	4	4	4	1	4	2	4	4	4	4	4	4	4	4	4
523	2	0,968175404	5	36,6	1	3	51	91	3	0	777	777	1	7	4	4	5	1	2	1	1	1	1	1	4	2	1	5	2	2	4	4	4	4	4	4	4	1	4	4	4	4	4	4	4	4	4	4	1
524	2	0,94779234	5	24,9	2	3	52	108	4	0	777	777	2	1	8	4	5	1	2	1	1	1	3	999	3	2	1	5	4	2	4	4	4	4	4	4	4	1	4	2	4	4	4	4	4	4	4	4	4
525	2	0,679814178	5	36,6	1	3	51	91	3	0	777	777	1	4	4	4	5	1	2	1	1	1	1	1	4	2	1	5	2	2	4	4	4	4	4	4	4	1	4	4	4	4	4	4	4	4	4	4	1
526	2	0,67862444	5	31,2	1	3	51	108	3	0	777	777	1	4	5	1	7	2	777	1	1	2	1	1	3	4	1	4	4	2	4	4	4	2	4	3	4	2	4	2	2	2	3	3	4	2	4	2	4
527	2	0,551056658	5	34,3	2	3	50	36	2	0	777	777	999	999	999	4	5	2	2	1	1	2	4	1	4	3	0	5	4	2	4	4	4	3	4	4	4	3	4	4	4	4	3	999	4	4	4	4	4
528	2	0,758568855	1	27,7	2	1	20	36	2	0	777	777	2	1	7	4	5	2	2	1	1	2	4	1	1	3	0	1	5	2	4	4	4	1	4	1	1	4	4	1	1	4	1	4	4	1	1	1	1
529	1	0,245852222	5	31,0	2	3	51	78	4	0	777	777	2	1	7	4	5	1	3	1	1	1	3	3	3	2	1	4	4	2	4	4	4	2	4	3	4	4	4	2	2	4	4	4	4	4	4	4	4
530	2	0,767918111	4	41,6	1	1	4	71	2	0	777	777	2	1	7	4	5	1	2	1	1	1	1	1	3	1	1	5	5	2	4	4	4	999	4	4	2	2	4	4	4	4	4	4	4	4	4	4	4
531	2	0,686651654	4	28,7	1	1	11	72	3	0	777	777	2	1	8	4	5	1	2	1	1	2	4	1	3	3	4	3	5	2	3	3	1	3	1	3	3	3	1	1	1	3	3	3	3	1	1	1	3
532	2	0,692127873	5	33,6	1	3	50	48	4	0	777	777	2	1	8	5	2	1	2	1	1	1	4	1	1	3	1	4	5	2	4	4	4	2	4	4	2	2	4	3	4	3	4	4	4	3	4	4	4
533	2	0,765639877	4	30,6	1	3	1	54	3	0	777	777	2	1	8	1	8	2	777	2	2	2	1	1	4	4	1	3	5	2	3	4	4	1	3	4	1	2	1	1	3	4	3	4	3	1	3	1	4
534	2	0,732941723	4	42,8	1	1	2	13	2	0	777	777	1	4	5	3	9	2	2	2	2	2	4	1	4	3	2	4	4	1	4	4	4	1	4	3	1	1	3	1	4	4	1	1	4	4	4	4	1
535	2	0,667646604	5	28,2	1	3	51	93	4	0	777	777	2	2	6	4	5	1	2	1	1	2	3	1	1	2	0	3	5	2	4	4	4	4	4	4	4	2	2	4	4	4	4	4	4	4	4	4	4
536	2	0,635946526	5	42,8	2	1	50	12	1	0	777	777	1	4	5	4	5	1	2	1	1	2	4	1	2	3	999	3	3	2	4	4	4	4	4	4	4	4	4	4	4	4	4	4	4	4	4	2	4
537	2	0,517610545	5	32,0	2	1	50	12	2	0	777	777	1	4	5	5	5	1	2	1	1	2	4	1	2	2	0	4	4	2	2	3	2	999	2	3	2	3	3	3	3	2	1	2	2	3	3	2	2
538	2	0,865486635	5	31,1	2	3	53	24	1	0	777	777	1	6	5	4	5	1	2	1	1	1	1	1	2	2	2	3	3	2	3	3	3	3	3	3	3	3	3	4	3	4	3	3	3	3	3	2	3
539	2	0,734810644	1	40,8	2	3	20	12	2	0	777	777	1	999	999	1	999	2	999	2	2	2	1	1	2	3	0	4	4	2	3	2	4	3	2	2	4	4	2	2	1	4	2	4	4	4	4	1	4
540	2	0,997451287	5	30,4	1	999	53	36	2	0	777	777	2	1	7	1	7	2	999	1	1	1	1	1	2	2	2	4	3	2	2	3	2	2	3	2	2	4	2	2	3	2	3	2	2	3	4	2	3
541	1	0,021807955	5	50,8	2	3	50	1	3	0	777	777	1	7	4	1	8	2	999	2	2	2	1	1	4	3	0	5	4	2	4	4	4	4	4	4	4	1	4	4	4	1	1	4	1	4	4	3	3
542	2	0,783476251	5	24,3	1	3	53	4	2	0	777	777	2	1	999	1	8	2	999	2	2	1	1	1	4	4	0	5	1	2	3	2	4	4	1	1	1	1	1	1	1	4	4	4	1	4	4	1	4
543	1	0,182253896	5	43,6	1	3	50	24	2	0	777	777	2	1	7	1	999	2	1	1	1	1	1	1	1	2	2	4	4	2	3	3	3	3	4	2	2	4	2	4	1	3	1	4	2	3	3	2	2
544	1	0,005359553	1	24,4	1	1	20	24	2	0	777	777	2	1	7	1	999	2	999	1	1	1	1	1	2	2	0	4	4	2	4	4	4	3	3	3	4	4	4	4	3	4	4	4	4	4	4	4	4
545	2	0,727118128	5	28,8	2	1	50	40	2	0	777	777	1	4	5	4	5	1	2	1	1	2	4	1	1	1	0	5	5	2	2	4	4	4	4	4	3	4	2	3	4	4	3	4	3	3	3	3	3
546	1	0,434482781	5	27,4	2	1	50	12	3	0	777	777	2	1	7	4	4	1	2	1	1	1	1	1	4	4	0	2	2	2	1	2	4	4	3	2	4	1	4	1	4	4	4	4	1	4	4	999	3
547	1	0,035396749	5	27,9	1	3	50	6	4	0	777	777	1	4	1	4	1	2	999	1	1	1	1	2	3	2	0	5	3	2	4	2	4	4	2	4	4	4	999	4	3	4	999	2	4	4	4	4	4
548	2	0,984135005	5	26,2	2	1	50	11	4	1	1	10	2	1	7	1	8	2	777	2	2	2	4	1	5	5	0	5	2	2	2	3	3	4	4	4	2	1	4	2	2	4	4	3	4	999	4	999	3
549	1	0,429982289	5	30,1	2	1	50	36	3	999	999	999	999	999	999	4	5	1	999	1	1	999	999	999	999	999	999	999	999	999	4	4	4	1	4	2	4	4	4	4	1	1	4	2	4	2	4	4	4
550	1	0,255638413	5	30,6	2	1	50	36	3	0	777	777	1	4	5	1	7	2	777	1	2	2	1	1	2	2	0	4	4	2	3	3	4	3	3	2	2	3	3	3	3	4	4	4	4	4	4	2	4
551	1	0,009941664	5	34,2	2	3	50	42	3	0	777	777	1	4	5	4	5	1	2	1	1	2	1	1	1	2	2	5	3	2	4	4	2	2	2	2	1	1	2	3	4	1	4	1	1	1	4	2	4
552	1	0,379709931	2	18,2	2	1	30	12	2	0	777	777	2	1	7	1	999	2	777	1	2	1	1	1	2	2	0	4	4	2	4	2	2	2	3	3	3	2	999	3	3	3	3	3	3	3	3	3	3
553	2	0,691723402	5	28,9	2	2	53	67	2	0	777	777	2	2	6	5	5	1	2	1	1	2	3	1	4	2	0	3	3	2	4	4	3	2	3	4	3	4	2	2	2	1	2	3	3	2	2	3	4
554	1	0,232680245	5	22,8	1	2	51	37	3	999	999	999	1	5	5	1	7	2	999	1	1	2	1	1	4	2	1	5	4	2	1	2	999	2	4	2	3	2	3	999	2	4	3	2	2	2	4	3	2
555	1	0,12461184	5	43,9	2	1	50	86	3	0	777	777	1	4	5	4	5	1	2	1	1	2	1	1	4	2	0	5	5	2	4	4	3	4	2	4	4	4	3	4	2	4	2	4	4	2	4	4	2
556	2	0,847225152	5	28,3	1	3	51	78	4	1	1	24	1	4	4	4	5	1	2	1	1	1	1	1	1	1	1	5	4	2	4	4	3	4	4	4	4	2	4	3	4	4	4	4	4	4	4	4	4
557	1	0,009520707	1	33,4	1	3	20	52	3	0	777	777	1	4	5	1	7	2	777	1	2	2	1	1	4	4	1	5	3	2	1	4	4	4	1	1	4	4	1	4	4	4	4	4	4	4	4	4	4
558	2	0,56984142	4	22,4	1	1	2	36	1	0	777	777	999	999	999	4	5	1	2	1	1	2	4	1	4	5	0	5	5	2	4	4	4	4	2	3	2	1	2	1	2	4	4	4	4	3	4	4	4
559	1	0,05823935	4	26,6	1	4	4	12	3	0	777	777	1	4	5	4	5	1	2	1	1	1	4	1	2	2	2	5	5	2	4	4	4	4	4	4	4	3	4	3	4	4	4	4	4	4	4	4	3
560	1	0,189929619	3	45,8	2	3	46	240	1	1	2	999	1	4	5	4	5	1	2	1	999	1	1	1	1	1	1	4	4	2	4	4	4	4	4	1	4	3	3	1	1	1	1	3	4	4	4	1	2
561	1	0,31497634	4	32,1	2	1	6	66	3	0	777	777	1	4	5	5	5	1	2	1	1	2	1	1	2	2	1	5	5	2	4	4	4	3	4	4	4	4	3	4	4	4	4	4	4	4	3	4	4
562	2	0,548420787	1	22,6	1	2	20	56	3	1	1	42	1	4	5	1	999	2	777	1	1	2	1	3	4	4	0	3	4	2	2	2	4	1	1	4	1	1	1	1	1	4	2	1	3	3	2	1	3
563	2	0,872864286	4	33,6	1	1	2	12	4	0	777	777	1	4	4	4	5	2	2	999	999	2	4	1	3	5	0	1	5	2	1	2	4	1	1	2	1	1	1	1	1	1	1	4	2	1	2	1	1
564	1	0,291421048	4	60,6	1	3	4	72	2	0	777	777	1	4	5	4	5	1	2	1	999	2	4	1	2	1	3	4	1	1	4	4	4	4	4	4	4	2	4	4	4	4	4	4	4	4	4	4	4
565	2	0,817555232	3	43,8	2	3	40	61	4	0	777	777	1	4	5	4	5	1	3	1	1	2	4	1	4	2	0	1	5	999	4	4	4	3	4	3	4	3	1	4	4	4	4	4	4	4	1	1	2
566	2	0,515115109	5	29,0	2	3	50	48	4	1	3	10	1	4	5	4	5	1	2	1	1	2	4	2	1	4	0	5	4	2	4	4	4	4	2	1	4	4	4	4	1	4	4	1	4	2	4	4	4
567	1	0,299014156	5	26,6	2	1	50	36	1	0	777	777	999	999	999	4	5	1	2	1	1	2	4	1	1	2	0	4	4	2	4	4	4	4	4	3	3	2	4	4	4	4	4	4	4	4	4	4	4
568	1	0,373895079	5	51,5	1	3	51	120	3	0	777	777	2	1	999	4	5	1	2	1	1	1	1	1	1	3	2	4	3	999	4	2	4	999	4	4	4	4	4	4	4	4	4	4	4	3	4	4	4
569	2	0,48940227	5	35,9	2	3	50	72	3	0	777	777	2	1	999	4	5	1	2	1	1	2	4	1	1	4	1	3	1	1	3	4	4	4	2	3	4	1	2	3	4	4	4	4	4	4	4	4	4
570	2	0,968492024	2	22,8	1	2	30	2	4	0	777	777	1	7	4	4	5	1	2	1	1	2	1	1	4	4	0	5	5	1	3	4	4	2	3	3	3	2	4	4	3	4	4	3	3	3	3	4	2
571	1	0,436565857	5	31,0	1	3	51	43	4	0	777	777	1	4	5	4	5	1	2	1	1	2	1	1	4	2	4	5	5	1	4	4	4	4	1	4	4	4	4	1	999	4	4	1	1	1	4	4	4
572	2	0,784810214	3	35,0	1	3	44	40	4	1	1	12	1	7	4	1	999	2	777	2	2	2	4	2	4	5	0	4	3	2	1	1	4	1	1	4	1	1	1	1	2	1	1	1	1	1	1	1	4
573	2	0,734410607	1	42,2	2	3	61	4	2	0	777	777	1	4	5	1	8	2	777	2	2	2	4	2	4	4	0	3	2	2	1	3	3	3	3	2	3	3	3	3	3	3	3	3	3	3	3	3	3
574	2	0,890632018	5	25,7	2	3	50	36	1	0	777	777	2	1	999	4	5	1	2	1	1	2	1	1	1	2	0	1	1	2	3	3	2	2	3	1	2	1	2	2	2	3	3	3	3	2	4	2	4
575	2	0,534884418	5	38,6	1	3	51	116	3	0	777	777	2	1	7	4	5	1	2	1	1	1	3	1	2	2	1	5	4	2	4	4	4	3	4	4	4	4	4	4	4	4	4	4	4	4	4	4	4
576	2	0,902040989	4	28,8	1	3	2	38	3	0	777	777	1	4	4	2	6	2	777	1	1	2	3	1	3	5	1	2	5	2	4	4	4	1	3	4	2	1	2	4	4	4	4	4	4	4	4	4	4
577	2	0,54739048	4	39,7	1	3	5	9	4	0	777	777	1	4	4	1	8	2	777	1	1	2	1	1	4	3	0	3	5	2	4	4	4	4	3	4	4	3	4	4	4	4	4	4	4	4	4	4	4
578	1	0,258694494	1	43,3	2	3	20	180	3	0	777	777	2	1	7	4	5	1	2	1	1	1	3	1	2	3	1	5	5	2	4	4	4	4	1	4	4	4	1	1	4	4	4	1	4	4	1	4	4
579	1	0,123215275	1	35,6	2	3	20	96	3	0	777	777	2	2	6	4	5	1	2	1	1	1	1	1	4	4	0	2	4	2	4	4	1	1	4	1	1	4	1	1	1	1	1	1	2	1	4	1	4
580	1	0,325241664	5	25,7	2	1	53	3	3	0	777	777	1	4	5	1	8	2	777	2	2	2	4	1	4	4	0	5	3	2	4	4	4	1	4	4	4	1	1	1	1	4	1	2	2	1	1	1	4
581	1	0,02383658	4	39,8	1	4	1	72	3	0	777	777	2	1	7	4	5	1	2	1	1	2	4	1	3	4	0	5	5	2	4	4	4	1	4	4	4	4	4	4	1	4	4	4	4	4	4	4	4
582	2	0,910022076	5	30,1	2	3	52	58	3	0	777	777	999	999	999	4	5	1	2	1	1	1	1	1	2	4	2	3	3	2	4	4	4	4	4	4	4	4	4	4	999	999	999	999	3	4	4	3	999
583	1	0,308852131	1	33,4	1	3	20	132	2	0	777	777	2	777	777	4	5	2	2	1	1	1	1	2	4	3	2	3	5	2	2	2	4	1	4	4	4	4	4	1	1	4	4	4	3	4	4	4	4
584	1	0,001246666	5	47,2	1	3	51	7	3	0	777	777	2	777	777	1	7	2	777	1	1	1	4	2	3	2	1	5	5	2	4	4	4	4	4	4	4	4	4	4	4	4	3	4	4	4	4	3	4
585	2	0,898378616	5	44,2	1	3	51	132	4	0	777	777	2	777	777	3	9	2	2	1	1	1	3	1	3	2	1	5	5	2	4	4	4	4	4	4	4	4	4	1	4	4	4	3	4	3	4	3	4
586	1	0,270727161	1	30,3	1	999	20	84	1	999	999	999	999	999	999	1	8	2	777	1	1	1	3	1	4	2	1	5	5	999	4	4	3	4	4	3	4	4	4	4	4	4	4	4	1	2	4	4	4
587	2	0,958865964	5	29,3	2	2	50	84	3	1	1	7	2	777	777	1	7	777	2	1	1	2	4	1	3	3	0	3	4	2	2	4	4	2	2	4	3	2	4	4	3	3	4	1	3	3	3	1	3
588	1	0,415146445	1	24,7	1	1	20	24	3	0	777	777	2	777	777	4	5	1	2	1	1	1	1	1	2	2	0	1	2	2	3	2	1	1	2	2	4	1	4	1	4	4	4	2	1	1	3	4	4
589	1	0,369084285	1	37,5	1	3	20	84	2	0	777	777	2	777	777	1	7	2	777	1	1	1	1	1	3	2	1	4	4	2	4	3	4	4	4	4	4	1	1	4	4	4	4	4	4	4	4	4	4
590	1	0,354708179	3	29,7	2	1	47	4	3	0	777	777	1	999	999	1	7	2	1	2	2	2	2	3	5	5	0	5	3	1	4	3	4	4	4	3	4	3	2	4	4	4	3	4	3	3	4	4	4
591	1	0,196699921	5	34,8	2	3	50	60	4	0	777	777	2	2	6	4	5	1	3	1	1	2	3	1	3	2	3	5	5	2	4	4	4	4	2	4	4	4	1	1	1	1	4	4	4	1	1	4	4
592	2	0,669689898	5	28,6	2	1	50	18	2	0	777	777	1	4	5	1	7	2	1	2	2	2	4	1	2	2	0	5	3	2	4	4	3	3	1	3	3	4	4	4	4	1	2	4	3	4	4	4	4
593	1	0,005188205	2	27,7	1	2	30	48	2	0	777	777	1	4	5	4	5	1	2	1	1	1	1	1	4	1	0	1	5	2	4	4	4	3	3	1	4	4	4	1	4	4	4	4	4	4	4	4	4
594	2	0,514249495	4	36,8	2	1	14	24	2	999	999	999	1	4	5	4	5	1	3	1	1	2	3	999	4	2	0	3	5	2	1	4	2	2	3	2	3	999	4	4	2	4	4	4	3	2	3	2	3
595	2	0,847701165	5	20,5	1	3	51	26	3	0	777	777	2	2	6	4	5	1	2	1	1	2	3	1	2	2	0	5	3	2	3	4	999	1	4	3	3	3	4	3	3	3	3	3	3	3	4	4	4
596	2	0,945997199	2		2	3	30	12	3	0	777	777	2	1	7	1	7	2	777	1	1	2	4	1	5	1	0	4	3	1	4	4	4	4	4	2	4	4	4	4	4	1	4	4	4	4	4	4	4
597	2	0,530589202	1	43,9	1	1	20	60	2	0	777	777	2	1	7	4	5	1	2	1	1	2	1	1	4	2	0	5	4	1	4	4	4	4	4	4	4	4	4	4	4	4	4	4	4	4	4	4	4
598	2	0,493712763	1	33,9	1	2	20	84	3	0	777	777	2	1	7	1	7	2	777	1	1	2	1	1	4	5	2	4	3	2	4	3	4	2	1	2	4	1	4	4	1	1	2	1	4	4	4	2	4
599	2	0,69734785	5	41,9	2	3	50	111	2	0	777	777	1	6	5	5	5	1	2	1	1	2	1	1	1	3	1	5	5	2	4	4	4	4	4	4	4	1	1	4	4	4	4	1	4	4	4	4	4
600	1	0,102506432	5	26,6	2	3	53	69	3	0	777	777	1	6	5	4	5	1	1	1	1	1	1	3	3	4	0	5	3	2	4	4	4	2	4	4	4	4	4	4	2	4	4	4	4	4	4	4	4
601	1	0,249277568	1	28,5	2	1	21	84	3	0	777	777	999	999	999	4	5	1	2	1	1	2	4	1	4	4	2	5	5	2	4	4	4	4	4	4	4	4	4	4	4	4	4	4	4	4	4	4	4
602	1	0,141638714	4	31,8	1	4	2	15	3	0	777	777	2	1	7	3	9	2	2	2	2	2	5	1	4	3	2	4	5	2	4	4	4	1	4	4	1	4	1	4	1	4	4	4	2	2	4	4	2
603	2	0,540787363	1	30,4	2	1	20	48	2	0	777	777	2	1	7	8	5	1	3	1	1	2	4	1	4	3	0	5	5	2	4	4	4	4	1	1	4	4	4	4	4	4	4	4	4	4	4	1	4
604	1	0,187920106	4	31,6	2	1	6	24	4	0	777	777	1	4	4	7	4	1	2	1	1	2	4	1	3	3	0	3	5	2	3	3	4	3	3	3	4	1	4	3	3	3	3	4	3	3	4	4	3
605	2	0,846503154	5	33,8	1	3	51	84	4	0	777	777	1	7	4	4	5	1	2	1	1	2	1	2	4	3	2	5	4	2	3	2	2	1	2	2	2	2	2	1	1	2	2	1	2	2	2	2	2
606	2	0,576038719	1	35,0	2	1	23	96	4	0	777	777	1	4	1	4	1	1	3	1	1	2	1	1	2	3	0	5	2	2	3	4	4	2	3	3	3	3	4	3	2	4	4	3	4	3	4	3	4
607	1	0,450289783	4	31,3	1	3	6	68	4	999	999	999	1	7	5	5	2	1	2	1	1	2	1	1	3	2	0	5	5	2	4	4	4	4	4	4	4	4	4	4	4	4	4	4	4	4	4	4	4
608	2	0,856409711	4	27,2	1	3	5	16	3	0	777	777	2	1	7	3	9	2	1	2	2	1	4	1	3	4	1	2	4	2	3	3	4	1	4	3	4	4	4	2	3	1	3	4	3	4	4	1	4
609	2	0,610267359	5	26,6	2	999	50	36	999	0	777	777	2	1	7	1	7	2	777	999	2	2	4	2	2	2	0	4	3	2	4	4	4	4	4	4	4	4	4	4	4	4	4	4	4	4	4	4	4
610	2	0,998284627	4	58,5	1	1	1	64	3	0	777	777	1	3	9	4	5	1	2	1	1	2	4	3	2	4	2	5	5	2	4	4	4	1	4	1	4	1	1	1	1	4	4	1	4	4	4	4	4
611	1	0,046141036	5	38,8	1	2	51	84	3	0	777	777	2	1	7	3	9	1	2	1	1	1	3	1	1	3	3	5	3	2	4	4	4	4	4	4	4	4	4	4	4	4	4	4	4	4	4	4	4
612	1	0,159390095	1	19,5	1	1	20	64	3	0	777	777	2	2	6	2	6	2	777	1	2	999	1	1	2	4	0	1	5	2	3	3	4	2	3	4	4	3	4	3	4	4	1	1	1	1	1	1	3
613	2	0,660514183	2	30,9	1	4	30	61	2	0	777	777	1	5	4	5	4	1	2	1	1	2	4	1	3	2	1	4	3	2	4	4	999	2	3	4	4	3	4	3	3	4	4	3	4	4	4	3	4
614	1	0,443798354	4	18,9	1	999	11	120	3	0	777	777	2	1	8	1	7	2	777	1	2	1	1	2	1	3	0	5	4	2	1	4	4	3	3	4	4	4	4	2	3	4	4	4	3	4	4	4	4
615	2	0,846290264	5	26,8	2	1	50	25	3	0	777	777	2	2	6	4	5	1	2	1	1	1	3	1	2	2	0	5	3	999	4	4	4	1	1	1	1	4	2	4	1	4	4	4	4	1	1	1	1
616	2	0,740984433	2	30,9	1	3	30	4	2	0	777	777	2	1	7	1	7	2	1	2	2	1	5	3	4	5	2	5	2	2	4	4	4	3	3	4	4	4	4	3	2	3	4	4	4	3	2	2	4
617	1	0,110167736	5	37,8	2	3	50	72	2	0	777	777	1	5	5	5	5	1	3	1	1	1	3	1	3	3	2	5	2	2	4	4	4	4	4	4	4	2	4	999	2	3	4	4	4	4	4	4	4
618	2	0,973172659	5	53,1	1	3	52	36	4	0	777	777	1	7	4	4	5	1	1	1	1	1	4	1	2	3	3	4	2	1	4	4	4	4	4	999	4	4	4	4	2	4	3	3	4	4	3	4	4
619	1	0,114755197	5	25,1	2	1	50	24	4	0	777	777	2	2	6	4	5	2	2	2	1	2	1	1	2	2	0	3	4	2	4	4	4	4	2	4	4	4	4	1	4	4	1	1	4	2	1	1	1
620	2	0,804458322	4	22,9	2	1	7	16	3	1	1	6	1	4	5	5	5	2	2	2	2	2	4	1	4	3	0	5	4	2	4	3	4	2	4	3	4	4	1	1	1	3	4	4	1	4	4	4	1
621	2	0,801229794	1	27,4	2	1	20	120	2	0	777	777	2	1	8	1	7	2	2	1	1	1	6	1	1	5	0	5	5	2	4	4	4	4	1	4	4	4	4	1	4	1	1	4	4	1	1	4	4
622	1	0,221420458	4	21,5	1	1	3	9	3	0	777	777	2	1	8	4	5	1	1	1	1	1	4	1	5	5	0	5	5	2	3	2	4	4	2	4	4	2	3	4	4	4	4	4	4	4	4	4	4
623	1	0,421719964	4	18,3	2	1	2	48	3	0	777	777	2	2	6	2	6	2	777	1	999	1	1	3	1	2	0	5	5	2	3	3	4	4	4	4	4	3	4	4	4	4	4	4	4	4	4	4	4
624	1	0,396988041	4	22,8	1	1	2	6	3	0	777	777	2	1	8	4	5	2	2	2	2	2	4	2	4	4	0	5	5	2	4	4	4	4	4	4	4	1	4	1	4	4	4	4	4	2	4	4	4
625	2	0,960666028	4	29,7	2	4	3	18	4	0	777	777	1	7	5	4	5	2	3	2	2	2	1	1	3	1	5	5	5	2	4	4	3	4	4	4	4	4	4	4	4	4	4	4	4	4	4	4	4
626	1	0,287629094	4	34,2	1	3	1	72	4	0	777	777	1	7	5	4	5	1	3	1	1	1	3	1	1	3	1	5	5	2	4	4	4	1	4	4	4	4	4	2	4	4	4	4	4	4	4	4	3
627	1	0,226984958	4	28,1	2	3	9	55	4	0	777	777	1	7	4	1	7	2	777	1	1	2	1	1	5	5	0	1	5	2	4	3	4	1	4	4	4	1	4	1	1	1	4	4	4	1	4	1	4
628	2	0,824916379	1	35,1	2	3	20	48	3	0	777	777	1	4	5	4	5	1	3	1	1	2	1	1	4	4	1	4	5	2	4	4	4	4	4	4	1	2	1	1	4	4	2	4	1	4	1	4	1
629	2	0,950934793	4	28,6	1	1	5	1	3	0	777	777	2	1	8	1	8	2	777	2	2	2	4	2	4	5	3	5	5	2	4	4	4	4	4	4	4	4	1	4	3	4	4	4	4	4	4	1	4
630	1	0,310825334	5	46,7	2	3	50	60	2	0	777	777	1	5	5	5	5	1	2	1	1	1	1	1	3	2	2	5	2	2	4	4	4	4	4	4	4	4	4	1	1	2	4	4	4	4	2	4	3
631	1	0,385626437	5	24,3	1	1	52	60	4	0	777	777	2	4	5	7	4	1	2	1	1	2	1	2	2	3	0	4	4	2	2	3	999	1	2	3	3	1	4	2	2	3	3	2	2	2	3	1	4
632	1	0,240812937	4	28,9	1	1	2	37	3	0	777	777	1	4	5	4	5	1	2	1	1	2	4	1	4	2	0	5	4	2	4	4	4	4	4	4	4	4	2	3	3	4	4	4	4	3	4	4	4
633	2	0,610565543	5	23,9	2	1	50	72	3	0	777	777	2	2	6	5	5	2	2	1	1	1	1	1	3	3	0	5	4	2	4	4	4	999	1	999	4	4	2	4	4	4	4	2	4	4	2	4	2
634	2	0,680787308	5	37,0	2	3	54	36	4	0	777	777	1	7	5	4	5	1	2	1	1	1	1	1	2	3	0	2	5	1	4	4	4	3	4	4	4	3	4	1	4	4	3	1	3	1	1	4	4
635	2	0,97894513	1	17,3	1	1	20	96	3	0	777	777	2	1	8	4	5	1	1	1	1	1	1	1	3	2	0	5	5	2	4	4	4	4	4	4	4	3	4	3	4	3	4	4	4	4	4	4	4
636	2	0,720669032	5	34,7	2	3	53	68	3	0	777	777	2	1	7	5	5	1	3	1	1	2	3	1	4	3	0	5	3	1	4	4	4	4	4	4	4	4	1	4	4	4	4	4	4	4	4	4	2
637	1	0,452211902	4	20,4	1	1	11	4	3	0	777	777	2	2	6	4	5	1	2	1	1	2	1	1	3	1	0	5	5	2	4	4	4	4	4	4	3	4	4	4	4	4	4	4	4	4	4	4	4
638	2	0,640008743	2	25,7	2	3	33	28	3	0	777	777	1	4	1	5	5	1	2	1	1	2	1	1	4	3	0	5	3	1	4	4	4	4	4	4	4	3	4	4	4	4	4	4	4	4	4	4	4
639	1	0,385951312	1	54,0	1	5	20	360	1	0	777	777	1	4	2	3	9	2	777	1	1	2	1	1	4	1	1	5	5	1	4	4	4	3	4	4	4	1	1	1	1	1	4	4	4	4	4	4	4
640	2	0,956460403	5	38,0	1	3	50	74	3	0	777	777	2	1	7	4	5	1	2	1	1	1	1	1	1	4	0	5	4	2	4	4	4	4	4	4	4	4	1	1	1	1	1	4	4	4	4	4	4
641	2	0,727177543	5	48,8	1	3	51	342	4	0	777	777	1	7	4	3	9	2	777	1	1	2	1	1	1	1	1	5	5	2	4	4	4	4	3	4	4	3	4	3	4	3	3	4	3	4	4	3	4
642	1	0,048200901	1	23,5	2	1	20	75	3	0	777	777	2	2	6	5	5	2	2	2	2	2	1	3	3	3	0	5	5	2	4	4	999	2	4	4	4	2	4	999	4	4	4	2	999	999	4	4	4
643	2	0,802052857	1	57,1	2	2	20	216	2	1	2	48	1	6	2	1	7	2	777	1	1	2	1	3	4	1	5	1	5	1	1	2	4	1	1	1	4	1	1	1	1	1	1	1	1	1	1	1	1
644	2	0,601686518	5	40,8	2	3	50	48	4	1	1	12	1	5	2	4	5	1	2	1	1	2	4	1	3	2	2	5	4	1	4	4	4	4	4	4	1	1	1	3	4	4	4	4	4	1	1	1	4
645	1	0,425076925	5	21,9	1	1	50	96	3	0	777	777	2	2	6	4	4	1	2	1	1	2	3	1	2	5	0	1	5	2	3	4	4	2	3	2	4	4	4	2	2	1	1	1	3	4	2	4	4
646	1	0,343846354	5	46,9	1	3	51	252	2	0	777	777	1	6	5	4	5	1	2	1	1	1	3	1	3	1	1	5	5	1	4	4	4	4	4	4	4	4	4	2	4	4	4	4	4	4	4	4	4
647	1	0,426415446	5	27,5	2	3	50	97	3	0	777	777	1	6	5	1	7	2	999	1	1	1	3	1	2	2	0	5	5	1	2	4	1	1	1	2	1	1	1	1	1	1	1	1	4	1	2	4	1
648	1	0,180239137	4	29,8	1	1	6	72	4	0	777	777	1	7	4	4	5	1	2	1	1	2	1	1	4	2	0	3	5	2	4	2	4	4	2	4	2	2	2	3	3	4	3	4	4	4	4	4	4
649	1	0,186676566	1	33,9	2	1	20	72	3	0	777	777	1	4	5	4	5	1	1	1	1	2	1	1	4	5	0	5	3	1	4	4	4	1	4	4	4	4	4	1	1	4	4	4	4	4	4	1	2
650	2	0,611614739	1	32,4	1	3	20	132	3	0	777	777	1	4	5	4	5	1	2	1	1	2	1	1	3	1	1	5	5	2	4	4	4	4	4	4	4	4	4	4	4	4	4	4	4	4	4	4	4
651	1	0,352838169	4	27,3	1	1	7	14	4	0	777	777	1	4	4	1	7	2	2	1	2	2	4	1	1	999	3	5	4	2	4	4	4	3	4	4	4	4	4	3	3	4	4	4	4	4	4	4	4
652	1	0,334853088	5	27,9	2	2	51	84	3	0	777	777	1	4	5	4	5	1	2	1	1	1	3	1	1	3	0	3	5	2	4	3	999	1	4	4	4	4	1	4	4	2	4	4	4	4	4	4	4
653	1	0,457152056	1	37,5	2	1	23	9	3	0	777	777	1	7	4	1	8	2	777	2	2	2	1	1	4	5	0	5	3	2	4	4	2	2	4	4	4	1	4	1	1	4	4	4	4	4	4	4	4
654	1	0,16283214	5	29,8	2	1	50	72	3	0	777	777	1	5	5	4	5	1	3	1	1	2	4	1	2	3	0	4	4	2	4	3	4	3	1	3	4	4	4	1	4	999	1	1	4	1	1	1	1
655	1	0,008853168	4	28,0	1	1	7	78	4	0	777	777	2	2	6	2	6	2	777	1	2	2	1	1	3	3	0	5	2	2	2	3	4	2	4	3	4	2	4	1	3	3	2	4	4	3	4	1	4
656	2	0,835519195	4	26,9	1	3	2	24	4	0	777	777	1	4	4	4	5	2	2	2	2	1	1	1	1	4	0	4	999	2	2	3	4	1	3	1	1	1	1	3	4	1	1	1	3	1	1	1	4
657	2	0,591297361	4	30,2	1	3	3	4	3	0	777	777	2	1	7	4	5	2	1	1	2	2	4	1	1	2	1	5	4	2	1	2	4	1	4	1	1	2	2	1	1	4	1	1	1	4	4	4	4
658	1	0,071063973	4	43,6	1	3	15	25	2	0	777	777	1	4	5	4	5	2	2	2	2	2	1	1	4	4	5	3	4	1	2	1	4	1	1	1	3	4	1	3	3	4	4	4	3	3	3	4	2
659	2	0,721705076	1	27,5	2	3	20	76	3	0	777	777	2	2	6	5	5	1	2	1	1	2	1	1	4	3	0	2	4	2	2	4	2	4	4	1	4	1	4	4	1	4	4	2	2	1	4	1	3
660	2	0,606556029	4	39,0	1	4	3	156	3	0	777	777	1	5	5	4	5	1	2	1	1	1	3	2	3	3	1	3	5	2	3	4	4	2	4	3	2	1	4	1	2	1	2	2	2	2	4	4	2
661	2	0,923263955	4	38,7	1	1	3	72	4	0	777	777	2	1	7	4	5	1	2	1	1	1	1	1	4	2	3	3	5	2	4	4	4	4	4	4	4	4	4	4	4	4	4	4	4	4	4	4	4
662	2	0,678044074	4	30,6	1	3	9	36	4	0	777	777	2	1	7	1	7	2	2	1	1	1	1	2	2	2	1	3	5	2	4	4	4	3	4	4	4	4	4	1	4	4	4	4	4	3	4	4	4
663	1	0,035471707	1	32,0	1	4	20	88	3	0	777	777	2	1	7	4	5	1	2	1	1	1	1	1	5	5	1	5	5	2	4	4	4	4	4	4	4	4	4	1	4	1	4	4	4	4	4	1	4
664	1	0,371219698	5	25,5	2	1	50	24	2	0	777	777	2	1	8	4	5	1	1	2	2	2	4	1	2	5	0	3	5	2	4	4	4	1	1	4	4	4	1	4	4	4	4	4	1	4	4	4	1
665	1	0,441151504	4	40,6	1	4	2	24	2	0	777	777	2	1	7	1	7	2	2	1	1	1	4	2	5	3	2	3	5	2	4	4	4	1	4	1	4	4	4	1	2	4	1	1	3	4	1	1	1
666	2	0,607348813	1	36,7	2	3	20	76	3	0	777	777	1	4	4	4	5	1	2	1	1	1	1	1	1	5	1	3	4	1	3	4	2	3	1	4	1	1	1	1	4	4	3	1	3	3	4	2	3
667	1	0,123308259	4	24,4	1	2	1	68	2	0	777	777	1	4	5	1	7	2	777	1	1	2	1	1	1	3	1	5	5	2	2	3	4	4	2	4	4	2	4	4	4	4	4	4	4	4	4	4	4
668	2	0,977658405	1	42,7	1	3	20	216	2	1	1	108	2	1	7	1	7	2	777	1	1	1	1	1	4	5	3	5	5	1	2	999	4	2	4	4	1	4	4	1	1	4	4	4	4	4	2	1	2
669	2	0,844481748	4	36,5	1	4	2	13	3	0	777	777	1	4	5	4	5	2	1	2	2	2	4	1	3	2	2	3	5	2	4	4	4	3	4	3	3	3	3	3	4	4	3	3	4	4	4	4	4
670	2	0,76998198	5	54,0	1	4	52	60	4	999	999	999	1	4	4	4	4	1	3	1	1	1	1	1	3	2	2	5	4	2	4	4	4	4	4	4	3	2	2	3	4	2	2	2	4	4	4	4	3
671	1	0,358780053	4	31,2	1	2	13	31	3	0	777	777	1	4	5	4	5	1	3	1	999	999	1	1	3	2	999	1	5	2	2	4	4	1	3	2	3	4	2	1	1	3	4	4	2	1	2	2	3
672	1	0,406948664	4	20,6	1	1	11	72	3	0	777	777	2	1	8	4	5	2	1	1	999	1	4	1	1	2	2	5	5	2	4	4	4	4	4	4	4	4	4	1	1	4	4	4	4	4	4	4	4
673	1	0,083528922	4	26,5	1	1	2	4	3	0	777	777	2	1	7	4	5	2	2	2	2	2	4	1	4	3	3	3	5	2	3	4	4	1	4	1	1	1	4	1	4	4	1	1	1	1	2	1	4
674	1	0,35030435	4	31,4	1	2	4	72	3	0	777	777	2	1	7	1	7	2	777	1	1	1	1	1	4	5	1	5	5	1	4	1	4	1	2	4	999	4	1	4	4	4	4	4	4	2	4	1	1
675	1	0,472105905	2	34,5	1	3	32	108	4	0	777	777	1	4	4	4	5	1	2	1	1	1	3	1	4	4	2	3	5	2	3	4	4	2	4	4	3	4	1	2	1	4	4	2	2	4	4	4	4
676	1	0,458006865	1	27,1	1	1	20	92	3	0	777	777	2	2	6	4	5	1	2	1	1	2	4	1	3	4	0	2	5	2	4	4	4	4	4	4	4	1	1	1	3	4	1	1	3	2	2	1	1
677	1	0,164186495	1	20,7	2	1	20	84	3	0	777	777	1	4	5	5	5	1	2	1	1	2	4	1	4	3	0	5	3	2	1	4	4	2	4	2	4	4	4	1	2	2	2	3	4	4	4	4	2
678	2	0,62446539	5	27,7	2	2	50	177	3	999	999	999	2	2	6	4	5	1	3	1	1	2	1	1	1	3	0	5	5	1	1	1	4	4	4	3	4	1	4	2	4	4	4	4	4	1	4	4	4
679	1	0,003411756	1	24,6	2	3	20	71	3	0	777	777	2	2	6	4	5	1	2	1	1	1	1	3	1	4	0	5	5	2	3	999	4	3	4	4	4	1	4	1	4	4	4	4	4	4	4	2	999
680	1	0,010767205	1	50,7	2	3	20	84	2	1	1	72	1	4	5	1	7	2	2	1	1	2	4	1	3	5	1	3	5	2	1	2	4	2	1	2	1	1	1	1	1	1	1	1	3	1	1	1	3
681	2	0,997087082	1	28,4	1	3	20	36	4	0	777	777	2	2	6	1	7	2	2	2	2	1	1	1	3	3	0	5	4	2	4	3	4	2	4	3	4	4	4	4	1	4	4	1	4	2	4	1	4
682	2	0,603364407	3	28,8	1	3	44	56	4	999	999	999	2	2	6	1	8	2	777	1	1	2	4	1	1	5	0	4	5	2	4	4	4	1	3	3	4	1	4	2	1	1	4	1	4	3	4	999	1
683	1	0,45882161	3	37,0	2	999	49	84	3	1	1	72	1	4	7	1	7	2	1	1	1	1	1	1	2	5	2	3	5	2	1	1	4	1	1	2	1	1	1	1	1	1	1	1	1	1	999	1	2
684	2	0,896267107	3	48,9	2	3	44	93	3	999	999	999	1	4	5	4	5	1	2	1	1	1	3	1	2	5	2	2	5	2	4	4	4	1	1	1	4	1	1	1	1	1	1	4	1	1	1	1	1
685	1	0,096603529	2	25,6	1	3	36	38	2	0	777	777	999	999	5	4	5	1	2	1	1	1	3	1	5	2	0	5	5	2	4	4	4	4	4	4	4	1	4	4	4	4	4	2	4	4	4	4	4
686	1	0,063567057	3	28,9	2	4	44	80	2	1	1	48	1	4	5	4	5	1	2	1	1	2	3	1	1	5	1	1	5	2	4	1	1	1	1	2	4	1	1	1	4	2	1	1	4	2	1	4	4
687	1	0,287057713	3	25,8	2	1	44	132	2	1	2	108	2	2	6	4	2	1	3	1	1	2	3	1	1	3	0	2	4	2	4	4	4	1	4	2	2	2	4	2	2	4	2	3	4	1	2	2	1
688	2	0,971895214	2	24,4	1	4	35	84	3	0	777	777	2	2	6	4	4	1	3	1	1	2	4	1	1	1	0	4	5	2	4	4	4	2	4	3	4	4	4	4	4	2	4	3	4	4	4	4	4
689	1	0,413366338	2	25,9	1	3	30	26	4	0	777	777	1	4	5	4	5	1	999	1	1	1	4	1	4	4	1	4	5	2	3	4	4	2	3	2	2	1	2	3	1	3	2	3	3	3	4	3	3
690	1	0,080539504	5	19,4	1	3	50	72	3	0	777	777	2	999	999	2	6	999	999	1	2	1	3	1	5	5	0	4	5	2	4	4	4	4	4	4	4	4	1	4	4	999	2	1	3	4	4	4	2
691	2	0,739493569	5	28,1	2	3	54	96	4	0	777	777	2	2	6	5	5	1	2	1	1	2	1	1	3	3	1	5	4	1	4	3	4	3	4	4	4	1	2	4	4	4	4	4	2	1	4	4	4
692	2	0,830314683	5	43,8	2	3	54	96	3	0	777	777	1	7	3	4	5	1	2	1	1	2	3	1	3	4	5	4	4	1	4	4	1	1	4	4	4	4	4	4	4	4	1	1	4	1	1	1	4
693	2	0,782299003	5	18,2	2	999	54	48	3	1	1	999	2	1	8	1	8	2	777	1	1	999	4	1	3	3	999	2	2	2	4	4	3	2	4	3	2	4	4	3	4	3	3	2	4	4	3	3	4
694	1	0,144024865	5	43,3	1	2	51	60	999	0	777	777	1	4	4	4	5	1	2	1	1	2	4	1	4	1	1	4	1	2	4	4	3	4	4	4	2	1	4	4	3	3	4	3	4	2	3	3	4
695	2	0,721882104	4	26,3	2	3	14	36	3	999	999	999	999	999	999	4	5	999	2	1	1	1	1	1	4	1	1	2	5	2	4	4	4	1	4	4	4	1	4	1	4	4	4	4	4	1	4	4	4
696	1	0,374441868	1	44,0	2	3	20	55	4	0	777	777	1	4	5	4	5	1	2	1	1	1	1	1	1	3	1	5	3	2	4	1	1	1	1	1	1	1	4	1	1	1	1	1	1	1	1	1	1
697	1	0,125154694	5	34,6	1	3	51	96	4	0	777	777	1	4	4	4	5	1	3	1	1	2	3	1	4	1	2	5	5	2	4	4	4	4	4	4	4	4	4	4	4	4	4	4	4	4	4	4	4
698	1	0,384426685	1	51,0	2	1	20	207	2	1	3	156	1	4	5	4	5	1	2	1	1	2	1	3	4	5	0	3	2	2	1	1	4	2	1	2	1	1	2	2	1	2	1	2	2	2	4	3	2
699	2	0,647175015	2	29,7	1	4	81	6	3	0	777	777	2	1	7	4	5	1	2	1	1	2	4	2	1	1	0	3	4	2	4	4	4	4	4	4	4	4	3	3	4	4	4	4	4	4	4	4	3
700	1	0,07022611	2	31,5	1	1	73	120	4	0	777	777	999	999	999	7	4	1	3	1	1	2	4	1	2	2	999	3	5	2	4	4	4	3	4	4	4	4	4	4	4	4	4	4	4	4	4	4	4
701	1	0,456665849	2	21,8	1	2	34	24	3	1	1	4	2	2	6	4	5	1	3	1	1	2	4	2	1	2	0	1	4	2	4	4	3	2	4	4	4	2	4	4	4	4	4	4	4	4	4	2	4
702	1	0,03361462	2	25,6	1	1	30	72	3	0	777	777	2	1	8	4	5	1	2	1	1	2	1	1	5	3	0	4	3	2	2	4	4	1	2	3	4	2	1	2	3	4	2	1	4	2	4	4	2
703	2	0,796926038	1	30,2	2	1	20	96	2	0	777	777	1	4	5	4	5	2	999	1	1	2	1	1	2	5	0	1	5	2	1	1	1	4	1	1	3	4	1	1	1	1	1	1	1	1	1	1	1
704	1	0,177697284	5	38,0	2	3	50	84	4	999	999	999	1	4	4	4	2	2	3	1	1	2	3	1	1	1	1	4	3	2	4	4	4	3	4	4	4	4	4	4	4	4	4	4	4	3	4	4	4
705	1	0,203328774	5	48,4	2	3	51	228	3	999	999	999	1	4	5	4	5	1	2	1	1	1	3	2	2	4	1	5	5	2	4	4	4	4	4	4	4	4	4	4	4	4	4	4	4	4	4	4	4
706	2	0,836224849	1	33,1	2	1	20	96	3	0	777	777	1	4	5	4	5	999	1	1	1	999	4	1	1	3	0	5	5	2	4	4	4	2	4	4	4	4	4	4	4	4	4	4	4	999	999	999	4
707	2	0,978360386	5	25,5	2	1	50	48	2	0	777	777	1	4	5	4	5	1	3	1	1	2	4	1	1	1	0	4	5	2	4	4	4	4	4	4	4	4	4	4	4	4	4	4	4	4	4	4	4
708	2	0,700463044	5	38,6	1	3	50	48	3	0	777	777	999	999	999	4	5	1	1	1	1	1	3	1	3	1	0	4	3	2	4	4	4	4	4	4	4	4	1	2	4	1	4	4	4	4	3	1	2
709	2	0,751051285	5	28,4	1	1	51	48	3	0	777	777	999	999	999	4	5	1	2	1	1	1	1	1	4	4	0	3	2	2	4	4	4	3	4	4	4	1	4	4	4	4	4	4	4	4	4	4	2
710	1	0,431821893	5	29,4	2	3	54	24	3	999	999	999	2	1	8	999	999	2	999	1	1	2	4	1	4	2	0	1	1	2	4	2	1	1	4	4	4	4	1	4	4	4	4	3	4	1	4	4	4
711	2	0,732105421	5	20,3	2	1	54	60	2	0	777	777	999	999	999	999	999	2	999	999	999	999	3	1	4	5	0	2	5	2	4	4	3	4	4	4	4	4	4	4	4	4	4	4	4	4	4	4	4
712	1	0,093674611	5	48,2	2	3	50	120	2	0	777	777	1	4	5	4	5	1	2	1	1	2	3	1	4	2	1	5	3	2	4	4	4	4	4	4	4	4	4	4	4	4	4	4	4	4	4	4	4
713	1	0,310098495	1	20,2	2	1	20	132	3	0	777	777	2	2	6	2	6	2	777	1	1	1	1	1	2	4	0	4	5	2	3	4	3	2	1	1	3	1	4	2	4	2	4	3	2	2	3	4	3
714	2	0,66796185	5	30,2	2	1	54	60	1	0	777	777	1	4	5	4	5	1	2	1	1	2	4	1	4	1	0	4	5	2	4	4	1	4	1	4	4	4	4	4	1	1	4	4	1	3	3	3	4
715	1	0,043674508	1	33,5	2	3	21	72	2	999	999	999	999	999	999	4	5	2	1	2	2	2	3	1	4	5	0	4	4	2	4	1	1	2	1	4	4	4	4	3	2	4	4	4	4	3	3	4	4
716	2	0,73649649	3	29,3	2	2	49	72	3	999	999	999	1	4	5	4	5	1	2	1	1	1	1	2	4	3	1	5	3	2	4	4	4	3	3	4	1	1	4	1	3	4	4	4	4	4	4	2	4
717	2	0,5582002	1	18,0	1	1	20	36	3	999	999	999	999	999	999	2	6	2	999	999	999	999	1	1	3	3	0	5	1	2	4	4	4	3	4	4	4	4	4	4	1	4	4	4	4	4	4	4	4
718	2	0,49933281	5	31,2	2	1	50	78	2	999	999	999	1	6	5	4	5	999	2	2	2	2	4	2	5	3	0	5	5	2	4	4	4	1	1	1	1	2	4	1	1	1	4	1	4	1	1	4	4
719	1	0,077005385	4	24,6	1	2	8	36	3	0	777	777	2	1	8	1	8	2	777	2	2	2	1	1	5	3	1	5	5	2	4	4	4	4	4	4	4	4	4	4	4	4	4	4	4	4	4	4	4
720	1	0,41216946	5	34,2	2	3	50	42	2	999	999	999	1	4	5	1	7	2	1	999	999	999	1	1	1	999	3	4	5	2	4	4	4	4	4	4	4	4	2	4	4	4	4	4	4	4	4	4	4
721	1	0,426859219	1	23,0	1	3	20	6	4	0	777	777	2	2	6	1	8	2	777	1	2	1	1	1	4	3	0	5	5	2	4	2	4	2	4	2	4	4	4	4	4	2	3	4	4	4	4	2	1
722	2	0,878112705	5	29,1	2	1	55	27	3	999	999	999	777	4	5	4	5	2	1	2	2	2	4	1	2	5	0	5	5	1	4	1	4	2	4	4	999	4	999	1	1	4	1	4	4	4	4	4	4
723	2	0,500551131	1	29,1	1	1	20	38	3	1	1	1	2	1	7	4	5	1	2	1	1	1	1	1	2	4	0	4	4	2	2	4	4	4	4	4	4	3	3	3	4	1	3	1	2	2	2	4	2
724	1	0,199821402	1	20,3	2	1	20	36	3	0	777	777	1	4	5	4	5	1	2	1	1	2	1	3	3	3	0	3	5	2	2	4	4	1	2	1	2	1	1	1	1	1	1	1	1	2	1	1	2
725	2	0,682428483	5	31,3	2	3	50	62	4	1	1	3	1	4	5	4	5	2	2	1	1	2	4	999	4	999	999	999	999	2	3	3	4	4	4	4	3	3	1	4	4	3	4	4	4	4	3	1	1
726	1	0,265490782	3	37,3	2	3	46	18	4	0	777	777	1	5	4	1	7	2	777	1	1	2	4	2	4	4	0	3	4	2	3	4	4	1	4	4	4	1	4	1	4	4	4	4	4	1	3	4	4
727	1	0,191801298	5	51,4	1	3	51	204	4	999	999	999	1	4	4	4	5	1	2	1	1	1	3	1	1	2	1	4	5	2	4	4	4	3	4	4	4	4	4	4	4	4	4	4	4	4	4	4	4
728	1	0,04798422	5	36,9	1	3	56	4	4	0	777	777	1	7	4	7	5	1	2	1	1	1	1	3	3	3	0	3	3	2	3	2	2	2	2	3	3	2	4	2	3	3	2	2	1	3	2	3	3
729	1	0,476330433	5	49,3	2	3	51	179	4	0	777	777	1	4	5	4	5	1	1	1	1	1	3	3	3	3	2	3	5	1	4	4	4	4	4	2	4	3	4	1	4	2	3	4	4	4	4	4	4
730	1	0,174937185	5	31,5	1	3	53	132	3	0	777	777	2	2	6	4	2	2	2	1	1	1	1	1	1	1	1	5	5	2	4	4	4	2	4	4	4	4	4	4	4	1	1	1	2	1	4	4	4
731	1	0,056318549	5	31,9	2	3	50	95	2	1	2	48	999	999	999	4	5	1	2	1	1	2	3	1	1	1	1	5	3	2	4	4	4	4	4	4	4	4	4	1	4	4	4	4	4	4	4	4	4
732	2	0,814559327	1	24,3	2	3	20	65	2	0	777	777	1	4	5	4	5	1	2	1	1	2	1	1	4	3	0	5	3	1	4	2	3	1	1	4	4	4	1	1	4	4	4	4	4	3	4	3	4
733	2	0,936950489	3	33,4	2	2	44	96	3	0	777	777	2	2	6	1	7	2	2	1	1	2	3	1	2	4	2	4	5	2	3	2	4	3	3	2	4	4	4	4	1	1	1	4	1	1	3	3	4
734	2	0,545688391	1	27,4	1	3	20	36	2	0	777	777	2	1	8	1	7	2	777	2	2	1	1	2	4	2	2	5	5	2	4	3	4	4	4	1	4	4	1	1	1	4	4	2	4	3	4	1	4
735	1	0,185882585	5	26,5	2	3	53	77	1	1	1	12	1	4	5	4	5	999	3	1	1	1	3	1	3	2	1	1	3	2	4	4	4	4	4	4	4	4	4	4	2	4	4	4	4	4	4	4	4
736	1	0,196214419	5	46,6	1	3	51	216	3	0	777	777	1	4	5	4	5	1	2	1	1	1	3	2	1	3	1	3	5	2	4	4	4	4	4	4	4	4	4	2	4	4	4	4	4	4	4	1	4
737	2	0,683702878	1	31,4	2	3	20	124	2	1	1	96	1	4	5	4	5	1	3	1	1	1	1	2	3	3	0	3	5	2	4	4	4	4	1	2	4	4	1	1	1	1	1	1	4	2	1	1	1
738	1	0,346588434	3	38,4	1	3	41	9	2	0	777	777	1	4	5	1	999	2	1	2	2	2	4	2	4	3	3	1	4	1	1	4	4	1	4	1	4	4	4	1	4	4	4	3	4	4	999	1	4
739	2	0,945858714	2	38,3	2	3	33	40	3	0	777	777	1	4	4	4	5	1	3	1	1	2	1	1	3	4	2	2	5	2	4	3	4	3	4	4	4	4	1	3	2	4	4	4	4	4	4	4	4
740	1	0,295919745	2	36,7	2	3	35	66	3	0	777	777	1	4	4	4	5	1	2	1	1	2	4	1	3	3	2	5	3	2	4	2	4	4	4	4	4	1	2	4	4	4	4	4	4	4	4	4	4
741	1	0,107146438	2	28,6	2	2	30	93	3	0	777	777	2	2	6	4	5	1	3	1	1	1	1	1	1	3	1	5	5	2	4	4	4	2	4	4	4	1	4	2	2	4	4	4	4	4	4	4	4
742	1	0,336296013	1	32,7	1	3	20	153	3	1	1	24	2	2	6	4	5	1	2	1	1	1	3	2	4	3	1	1	5	2	1	3	2	1	1	2	4	1	4	1	1	4	1	1	2	1	3	1	1
743	1	0,365348082	5	44,4	2	3	50	132	3	0	777	777	1	4	5	4	2	2	3	1	1	1	1	1	3	2	1	4	5	2	4	3	4	4	4	1	4	2	2	3	4	4	4	4	3	3	4	4	4
744	2	0,72473734	5	29,9	1	3	53	42	3	0	777	777	1	4	5	1	7	2	777	1	2	1	4	3	4	2	1	2	1	2	4	4	4	4	4	4	4	4	4	4	4	4	4	4	4	4	4	4	4
745	2	0,752231709	1	28,2	1	3	20	54	2	0	777	777	999	1	999	1	999	2	777	1	999	999	1	3	4	3	1	4	4	2	4	4	4	1	4	4	4	4	4	1	4	4	4	2	3	1	4	4	1
746	2	0,561154365	1	32,6	2	3	20	106	1	0	777	777	1	5	5	5	5	2	777	999	999	1	3	1	4	5	1	5	5	2	4	4	4	3	4	4	4	4	4	4	4	4	4	4	4	3	4	4	4
747	1	0,279347567	5	26,9	1	3	53	19	4	0	777	777	2	2	6	1	8	2	777	1	2	1	1	2	3	3	1	5	4	2	4	4	4	4	4	4	4	4	4	4	4	4	999	4	4	1	4	1	4
748	1	0,472579917	1	31,6	2	999	21	144	3	999	999	999	2	2	6	4	5	1	2	1	1	2	4	1	3	4	0	1	2	2	4	2	1	1	1	1	1	1	1	1	1	1	1	1	1	1	2	1	1
749	2	0,648140162	5	34,6	2	3	50	98	2	1	3	48	1	4	5	5	5	2	2	1	1	2	4	1	4	2	2	5	5	2	4	4	4	4	4	4	4	4	4	4	4	4	4	4	4	4	4	4	4
750	1	0,234192289	5	35,1	2	3	50	102	3	0	777	777	1	4	5	1	7	2	2	1	1	1	3	1	1	5	1	4	3	2	4	4	4	4	4	4	4	4	4	1	4	4	4	4	4	1	1	4	4
751	1	0,041001268	5	25,4	2	1	50	27	4	0	777	777	2	2	6	4	5	1	3	1	1	1	4	1	4	3	0	2	5	2	4	4	3	1	1	4	3	4	1	2	4	4	1	1	4	1	4	4	4
752	1	0,039582119	1	26,0	1	1	22	24	4	0	777	777	1	4	4	1	7	2	777	2	2	2	4	1	4	4	0	5	2	2	2	2	4	4	4	4	4	4	1	3	4	3	4	3	4	3	4	4	4
753	2	0,958660444	1	32,5	2	3	20	36	2	0	777	777	1	4	5	4	5	1	3	1	1	1	1	1	4	4	0	5	4	2	4	4	4	4	4	4	4	1	1	4	4	4	4	4	4	4	4	4	4
754	2	0,649318869	5	28,8	2	3	50	94	1	999	999	999	1	6	5	5	5	1	2	1	1	2	4	1	4	2	0	4	4	2	4	4	4	4	4	4	4	4	4	4	4	4	4	4	4	4	4	4	4
755	2	0,990616293	5	41,3	2	3	50	45	4	0	777	777	1	5	2	5	2	2	3	1	1	2	1	1	1	1	1	5	3	1	4	4	4	4	4	4	4	4	4	4	4	4	4	4	4	4	4	4	4
756	2	0,870786558	5	30,4	2	3	50	108	3	0	777	777	1	4	5	4	5	2	2	2	2	2	4	1	1	5	2	3	5	2	4	4	4	4	4	4	4	3	4	4	4	4	3	3	4	1	4	4	4
757	1	0,289238783	5	31,4	2	3	53	37	4	0	777	777	1	4	4	4	4	1	2	1	1	2	4	1	3	4	0	5	4	2	3	4	4	4	3	4	4	1	4	4	4	4	4	4	4	1	4	4	4
758	2	0,957408691	5	19,6	2	1	52	58	3	0	777	777	999	999	1	1	8	2	777	2	2	1	1	2	2	1	5	5	2	2	4	4	4	4	4	4	4	4	4	4	4	4	4	4	4	4	4	4	4
759	2	0,943499586	3	18,7	2	1	41	23	3	0	777	777	2	2	6	4	5	1	1	1	2	1	3	2	4	4	0	5	5	2	4	4	4	1	4	3	4	4	4	1	4	2	4	4	4	4	4	999	4
760	1	0,050701438	3	28,4	1	3	90	30	4	0	777	777	1	4	4	4	5	1	2	1	1	1	3	1	999	1	0	5	4	2	2	1	4	1	2	2	2	1	4	1	4	1	1	4	2	4	4	2	4
761	2	0,525806315	3	28,0	2	1	90	81	4	0	777	777	2	2	6	4	5	1	2	1	1	1	3	1	1	2	0	5	5	2	4	4	4	4	4	4	4	4	4	1	4	4	4	4	4	1	1	1	4
762	2	0,566302666	1	26,7	1	4	20	93	1	0	777	777	1	6	5	1	7	2	1	1	1	1	4	1	5	5	1	5	5	2	4	4	4	4	4	4	4	4	4	4	4	4	4	4	4	4	4	4	4
763	2	0,896203823	1	28,9	1	3	20	133	3	0	777	777	2	2	6	1	8	2	777	1	1	1	3	1	1	3	2	3	3	1	4	3	4	4	4	4	4	4	1	1	1	1	4	1	1	1	4	4	4
764	2	0,715046276	5	48,4	2	3	50	57	3	0	777	777	1	4	4	4	5	1	3	1	1	1	3	1	2	3	1	5	4	2	4	4	4	4	4	2	4	1	4	1	1	2	4	1	1	1	4	1	1
765	1	0,046119241	5	31,2	2	3	50	94	1	0	777	777	1	6	5	4	5	1	2	1	1	2	4	1	4	2	1	3	2	2	4	4	4	4	4	4	4	4	3	4	4	4	4	4	4	1	4	4	4
766	2	0,752838196	5	27,3	2	3	50	66	3	0	777	777	2	2	6	4	5	1	1	1	1	2	4	1	2	4	0	5	2	2	4	4	4	1	4	4	4	4	4	1	4	4	4	4	4	4	4	4	4
767	2	0,587440647	5	38,8	2	3	50	101	4	999	999	999	1	4	5	1	7	2	777	2	2	2	4	1	2	3	2	5	5	2	4	4	4	1	3	4	4	4	2	4	1	1	4	4	4	1	4	4	1
768	1	0,030132585	5	38,0	2	3	50	84	3	0	777	777	1	4	5	4	5	1	2	1	1	1	3	1	4	3	3	3	3	2	4	4	4	4	4	4	4	4	4	4	4	4	4	4	4	4	4	4	4
769	1	0,207252086	5	29,7	2	3	50	114	3	0	777	777	2	2	6	4	2	2	2	1	1	2	1	1	2	3	1	4	5	1	4	4	4	2	4	4	4	4	4	1	4	4	4	4	4	4	4	4	4
770	2	0,985717307	5	35,1	2	3	50	90	4	999	999	999	1	4	5	4	5	1	3	1	1	2	3	1	4	3	2	4	3	2	1	4	4	1	1	4	4	4	4	1	1	4	4	4	4	4	4	4	4
771	1	0,225426331	5	27,0	2	1	50	41	3	0	777	777	2	2	6	4	5	1	2	1	1	2	4	1	1	1	0	5	3	2	4	4	4	4	4	4	4	4	4	4	4	4	4	4	4	4	4	4	3
772	2	0,520731739	5	30,5	2	3	50	43	3	0	777	777	1	6	5	4	5	2	2	2	2	2	4	2	5	999	0	4	3	2	4	4	4	4	4	4	4	4	4	4	4	4	4	4	4	4	4	4	4
773	2	0,91156594	5	33,9	2	3	50	120	2	0	777	777	1	4	5	4	5	1	3	1	1	2	4	1	1	3	0	3	5	2	4	4	4	4	4	4	4	4	4	4	1	4	4	4	4	4	4	4	4
774	2	0,627340021	3	29,9	1	3	40	107	2	0	777	777	2	2	6	4	5	1	1	1	1	1	1	2	3	5	2	3	4	2	4	4	3	1	4	4	4	1	4	1	4	4	4	4	4	4	3	1	4
775	2	0,63526764	1	43,9	1	3	20	48	2	1	1	12	2	777	777	4	5	1	2	1	1	1	1	1	2	3	2	3	2	2	4	4	4	1	2	4	1	4	2	2	2	1	2	2	4	3	1	2	2
776	2	0,895129497	3	30,4	1	3	49	27	3	999	999	999	1	4	5	1	7	2	1	1	1	1	4	2	4	999	2	5	2	2	2	999	4	1	3	1	999	999	999	1	1	1	1	1	4	1	4	2	999
777	1	0,168101219	3	38,2	1	3	49	79	3	999	999	999	1	7	1	1	7	2	777	1	1	1	3	2	4	5	3	1	4	2	1	1	4	1	1	1	1	1	1	3	1	4	4	1	2	2	4	4	4
778	2	0,564028042	3	40,9	1	3	46	78	2	999	999	999	1	4	5	4	5	2	777	1	1	1	3	1	3	3	1	5	5	2	4	4	4	4	4	4	4	1	4	4	2	4	4	4	4	4	4	4	4
779	2	0,544609521	3	34,0	1	3	46	85	2	999	999	999	999	999	5	1	8	2	777	1	1	1	1	2	1	4	2	1	3	2	4	4	4	4	4	999	999	4	999	1	1	4	1	4	3	999	999	4	999
780	2	0,692916158	5	41,2	1	1	51	216	3	999	999	999	1	4	5	4	5	1	2	1	1	1	4	3	3	3	2	1	1	2	4	3	3	2	4	2	4	4	4	4	4	4	4	4	4	2	4	4	4
781	2	0,872077991	5	35,0	1	3	56	120	4	0	777	777	999	999	999	7	4	1	3	1	1	1	1	1	2	2	2	5	5	1	4	4	4	4	4	4	4	4	3	3	4	4	4	4	4	4	4	3	3
782	2	0,544229968	3	28,4	1	3	44	12	3	0	777	777	1	4	5	1	7	2	777	1	1	1	3	1	4	2	3	2	2	2	4	4	4	1	1	4	1	4	4	1	1	4	1	4	4	2	1	4	4
783	1	0,364815397	3	32,7	1	3	44	36	3	0	777	777	2	777	777	3	9	2	777	1	1	1	1	1	3	2	1	4	4	2	2	2	4	1	1	4	4	1	4	2	2	4	4	1	2	1	4	1	4
784	2	0,673328007	3	32,9	1	3	44	69	2	999	999	999	1	4	5	4	5	1	2	1	1	1	1	1	3	3	1	1	3	2	4	4	4	1	4	4	4	4	1	1	1	3	4	4	4	4	4	4	4
785	2	0,86078202	1	29,8	2	3	20	98	2	1	3	70	1	4	5	4	2	2	3	1	1	1	3	1	4	3	0	5	1	2	3	4	4	2	1	4	4	1	4	1	1	4	4	4	4	4	4	1	1
786	1	0,155036593	3	18,5	1	999	44	16	1	0	777	777	999	999	999	1	8	2	777	1	1	1	3	1	4	1	1	5	5	2	4	4	4	4	4	4	4	4	4	4	4	4	4	4	4	4	4	4	4
787	2	0,700462413	2	24,7	1	2	30	8	3	0	777	777	1	4	5	4	5	2	1	1	1	1	1	1	3	3	0	5	5	2	4	3	4	4	4	4	4	3	1	4	4	4	4	4	4	4	4	4	4
788	1	0,248657278	3	35,7	1	3	49	151	3	1	5	115	2	2	6	4	5	1	3	1	1	1	1	2	2	4	0	5	5	2	4	4	4	4	2	4	3	4	4	4	4	4	4	3	4	4	4	4	4
789	1	0,11324032	3	30,5	1	3	46	56	2	0	777	777	1	4	5	4	5	1	2	1	1	1	4	2	5	3	2	5	3	2	4	2	4	4	4	4	4	3	1	1	3	1	4	4	4	3	4	4	4
790	1	0,174599145	2	25,4	1	2	30	14	4	1	1	6	2	2	6	1	8	2	1	1	2	2	4	1	4	3	0	5	5	2	4	4	4	4	4	4	3	3	2	4	3	4	4	4	4	2	2	4	4
791	1	0,106910674	1	26,8	1	3	20	120	1	1	1	999	2	3	9	3	9	2	777	1	1	1	1	1	4	3	1	5	5	2	4	4	4	4	2	3	4	4	4	999	999	4	3	3	3	4	3	4	4
792	1	0,035191636	1	40,5	1	3	20	135	4	999	999	999	1	4	5	4	5	1	2	1	1	1	3	2	2	3	1	3	5	2	4	4	4	1	4	1	4	4	4	1	4	4	4	1	1	3	4	4	4
793	1	0,411192163	3	33,7	1	3	44	58	2	0	777	777	1	4	5	4	5	1	2	1	1	1	3	1	3	5	3	3	5	2	4	1	4	2	4	3	4	1	1	1	1	1	1	2	4	4	4	4	4
794	2	0,796187373	3	29,1	2	3	44	118	3	999	999	999	999	999	999	4	5	1	2	1	1	1	3	1	3	5	3	3	5	2	4	4	4	1	1	1	4	1	1	1	3	3	1	1	4	1	1	1	1
795	2	0,710329487	3	29,7	1	3	44	38	2	1	1	999	2	1	8	1	8	2	777	1	1	1	1	1	1	3	1	5	5	2	4	3	4	1	1	3	4	1	1	1	1	1	4	1	4	1	4	1	1
796	1	0,209807127	1	25,4	1	3	20	48	3	0	777	777	1	4	5	1	7	2	777	1	1	1	1	1	2	2	2	5	4	2	4	3	4	2	4	3	4	3	4	3	2	4	4	1	4	2	4	1	4
797	2	0,606709148	1	20,9	1	3	20	60	3	0	777	777	2	2	6	1	8	2	777	2	2	1	1	1	4	3	1	5	4	2	4	3	4	4	4	4	4	4	999	999	999	999	999	999	999	999	999	4	999
798	2	0,93556517	2	55,3	2	3	33	96	4	999	999	999	1	5	4	1	7	2	3	1	1	2	3	1	4	4	2	1	3	2	1	4	4	1	4	4	4	4	999	1	4	4	4	4	4	4	4	4	4
799	1	0,32213549	4	49,1	1	4	2	17	3	0	777	777	1	4	5	4	4	2	2	2	2	2	4	1	1	1	2	5	5	2	4	4	4	4	4	4	4	4	4	4	4	4	4	4	4	4	4	4	4
800	2	0,729040796	1	27,4	1	3	20	99	2	1	1	999	2	1	8	4	5	1	2	1	1	2	3	1	4	3	0	5	5	2	4	4	4	2	4	4	2	1	4	1	4	1	4	4	4	4	4	1	4
801	2	0,626788375	3	26,0	1	3	91	68	2	1	1	999	1	6	5	1	7	2	777	1	1	2	3	3	1	2	1	3	4	2	2	4	4	1	1	1	4	1	4	1	1	4	3	1	2	1	1	1	4
802	1	0,129484497	3	34,0	2	3	44	108	2	0	777	777	1	4	5	1	7	2	777	1	1	2	1	1	4	3	0	5	2	2	4	4	4	3	3	4	4	4	3	1	4	4	3	3	4	4	4	3	4
803	1	0,351454049	3	33,4	2	1	44	36	3	0	777	777	1	4	5	4	5	2	1	2	2	2	4	1	2	4	0	4	3	2	4	4	4	4	3	4	4	4	4	4	4	4	4	4	4	4	4	4	1
804	1	0,123012049	4	26,8	1	4	1	69	3	0	777	777	1	4	5	1	7	2	777	1	1	1	1	3	4	3	2	5	5	2	4	4	4	1	4	1	4	1	1	4	4	1	4	4	4	4	4	3	4
805	1	0,157239556	3	19,9	2	1	44	51	2	0	777	777	1	5	5	1	7	2	2	1	1	1	3	1	1	5	0	5	5	2	4	3	4	4	4	999	4	4	1	4	3	4	4	4	4	1	4	4	4
806	1	0,259501925	1	30,9	1	3	20	17	4	0	777	777	1	7	5	1	7	2	777	2	2	1	1	1	2	4	3	3	2	1	4	4	3	2	1	2	1	1	4	1	1	2	1	1	2	1	2	4	1
807	2	0,552107581	3	27,0	2	1	91	39	2	0	777	777	1	4	5	1	7	2	1	2	2	2	4	1	1	3	0	5	4	2	4	4	4	3	3	4	4	1	4	1	4	4	4	4	4	2	4	4	4
808	1	0,439225172	3	38,3	2	1	44	7	3	0	777	777	1	7	5	4	5	1	2	1	1	2	4	1	1	2	1	5	4	2	4	2	4	4	4	4	4	1	4	4	4	4	3	3	4	2	4	3	4
809	1	0,204134104	3	37,2	2	3	92	168	2	1	1	48	1	6	2	5	5	1	2	1	1	2	3	1	3	3	3	5	5	2	3	3	4	4	4	4	4	4	3	4	4	4	4	4	4	4	4	4	4
810	1	0,414407697	3	36,3	2	3	44	129	2	1	2	72	1	4	5	4	5	1	2	1	1	2	3	1	4	3	4	1	3	2	2	4	4	3	1	2	1	1	1	2	1	1	4	4	4	1	1	1	1
811	2	0,680854012	3	45,6	2	3	46	116	2	1	3	120	1	6	5	4	5	1	2	1	1	1	3	1	4	999	1	999	5	2	1	2	4	3	2	4	3	3	4	4	4	4	4	4	3	4	4	4	4
812	2	0,646334374	5	23,6	1	3	50	96	3	0	777	777	1	4	5	1	7	2	2	1	1	1	1	1	4	5	1	5	5	2	4	4	4	4	4	1	4	4	4	4	4	1	4	4	4	1	1	1	4
813	2	0,725387042	1	19,5	1	1	20	109	3	0	777	777	2	2	6	5	5	1	2	1	1	1	3	1	1	5	0	5	5	1	4	4	4	4	3	4	4	1	4	4	4	4	4	4	4	4	4	4	4
814	1	0,339815307	1	23,4	2	3	20	72	3	0	777	777	1	4	5	4	5	1	1	1	1	1	3	1	4	3	0	3	5	2	4	2	4	4	4	4	4	2	4	4	4	4	2	3	4	3	4	1	2
815	2	0,513855821	3	22,0	1	3	90	54	2	0	777	777	1	4	7	1	7	2	777	1	1	1	3	3	4	3	1	5	5	2	2	2	2	4	4	4	4	4	4	4	4	4	4	4	2	2	2	4	4
816	2	0,830723811	3	39,3	2	1	44	46	4	1	2	36	2	2	6	1	7	2	777	2	2	2	4	3	4	5	0	4	4	2	4	4	4	4	4	4	4	1	4	1	4	4	4	4	4	3	4	4	4
817	1	0,476903507	3	47,5	2	3	44	216	2	1	1	24	1	4	5	4	5	1	2	1	1	1	3	3	2	2	1	5	5	2	4	4	4	4	4	4	4	4	4	4	4	4	4	4	4	4	4	4	4
818	1	0,171617169	3	28,2	1	3	92	101	1	0	777	777	2	3	9	4	5	2	777	1	1	1	3	1	4	5	1	3	4	2	3	1	2	4	4	4	4	1	4	4	4	4	4	4	4	2	4	4	4
819	1	0,052444983	1	30,5	2	1	20	36	4	1	1	12	1	4	5	4	5	1	2	2	2	2	4	3	1	4	0	5	5	2	4	4	4	1	4	4	4	1	1	1	4	4	1	1	4	1	4	1	1
820	1	0,39600061	3	47,6	2	3	92	144	2	1	1	36	1	6	2	4	5	1	1	1	1	2	4	1	1	1	1	4	5	1	4	4	4	4	2	4	4	3	4	1	4	1	4	4	4	1	4	4	4
821	1	0,089626698	3	30,2	2	3	46	96	2	1	1	72	1	6	2	4	5	2	777	1	1	2	4	1	1	2	0	5	5	2	4	3	4	4	4	1	4	4	4	4	3	4	4	1	4	4	4	4	4
822	2	0,951774978	3	25,4	2	3	46	87	2	1	1	36	1	6	2	5	5	1	2	1	1	2	4	1	4	1	0	5	5	2	4	4	4	4	4	4	4	4	4	1	4	4	1	2	4	1	4	4	4
823	2	0,949770307	3	36,6	2	3	46	180	2	1	1	106	2	2	6	4	5	1	2	1	1	1	1	1	2	3	2	3	4	2	4	3	3	3	4	4	2	1	3	1	1	4	1	1	2	1	2	1	1
824	2	0,961508357	3	35,8	1	3	44	57	1	0	777	777	1	4	5	1	7	2	777	2	2	1	3	3	3	5	1	5	4	2	4	2	4	4	4	4	4	1	4	4	999	4	999	4	4	3	4	4	4
825	2	0,52512385	3	26,6	2	3	90	57	3	0	777	777	1	4	5	5	5	1	2	1	1	1	3	1	1	4	1	4	4	2	4	3	4	4	4	4	4	4	4	1	1	4	4	4	4	4	4	4	4
826	1	0,306698009	3	38,2	1	3	46	180	2	1	3	63	999	999	5	4	5	1	1	1	1	1	3	3	4	3	1	5	4	2	3	3	4	4	4	2	1	1	4	1	4	4	4	3	3	1	4	4	4
827	1	0,009850856	1	33,4	1	3	20	120	2	0	777	777	1	4	5	4	5	1	2	1	1	2	3	1	4	5	0	1	4	2	1	1	2	4	4	2	4	1	4	1	3	4	4	1	3	4	2	2	1
828	1	0,238516379	3	44,6	2	3	46	274	2	1	3	135	1	6	2	5	5	1	3	1	1	1	3	1	1	1	1	5	5	2	4	4	4	4	4	4	4	4	4	4	4	3	4	4	4	4	4	2	4
829	2	0,906829133	3	30,4	1	3	46	69	1	0	777	777	2	3	9	4	5	1	2	1	1	1	1	1	4	3	1	4	5	2	4	4	4	4	4	4	4	4	4	4	4	4	4	4	4	4	4	3	4
830	2	0,527969688	3	28,9	2	1	44	53	1	0	777	777	1	6	2	5	5	1	3	1	1	1	3	1	1	1	0	5	5	2	4	4	4	4	4	4	4	4	1	1	4	4	4	4	4	4	4	4	4
831	1	0,057904475	3	20,2	1	3	92	61	1	0	777	777	2	1	8	1	8	2	777	1	2	2	1	1	4	3	2	5	4	2	4	3	4	4	4	4	4	3	4	4	4	4	999	999	999	4	999	999	999
832	1	0,440926018	3	34,6	2	3	92	90	4	1	1	82	2	2	6	7	4	1	2	1	1	1	1	1	1	2	1	5	5	2	4	4	4	3	4	4	3	3	4	3	4	4	4	4	4	4	4	4	4
833	1	0,050297534	3	29,4	2	3	49	98	3	1	1	36	1	4	5	5	5	1	3	1	1	1	1	2	4	1	2	1	3	2	4	4	3	4	4	3	4	4	4	3	3	4	4	4	4	4	4	1	4
834	2	0,930774169	3	33,6	1	3	44	60	2	0	777	777	1	6	5	3	9	2	777	2	2	1	1	1	1	5	1	999	5	2	4	3	4	999	2	3	4	1	4	3	4	4	4	4	3	3	3	3	3
835	1	0,272067167	3	21,8	1	3	90	18	3	0	777	777	2	2	6	3	9	2	777	1	2	1	3	1	1	5	1	1	2	2	4	4	4	1	4	4	4	4	4	4	4	4	4	4	4	4	4	4	4
836	2	0,561058551	3	47,7	2	3	91	8	1	0	777	777	1	4	2	1	7	2	777	2	2	2	4	1	4	5	1	5	3	1	4	4	4	4	4	4	4	4	4	4	1	4	4	4	4	4	4	4	4
837	1	0,118092211	3	33,4	1	3	46	119	3	0	777	777	1	4	5	4	5	1	2	1	1	1	1	1	4	4	1	5	5	2	4	4	4	4	4	4	4	1	4	4	4	4	4	4	4	4	4	4	4
838	2	0,871559449	3	31,8	2	1	90	13	3	0	777	777	1	4	5	1	7	2	777	2	2	2	4	1	3	4	1	5	4	2	4	4	4	4	4	4	4	1	4	4	4	4	4	4	4	4	4	4	4
839	2	0,59083784	3	45,6	2	3	46	204	2	1	3	65	1	6	2	4	5	1	1	1	1	2	3	1	1	4	1	5	4	2	3	4	4	4	2	3	4	1	4	1	4	4	4	3	4	4	4	4	4
840	1	0,029743902	3	47,0	1	4	44	130	3	0	777	777	1	4	5	4	5	1	2	1	1	1	3	1	2	2	2	2	5	2	4	4	4	1	2	3	1	1	4	1	2	4	2	2	4	3	3	3	4
841	1	0,29092973	3	35,1	2	1	44	26	3	0	777	777	2	2	6	1	8	2	777	2	2	2	4	2	4	5	1	4	4	2	1	4	4	3	2	1	4	4	4	1	1	4	1	4	4	1	4	1	4
842	1	0,075690915	3	55,6	2	3	44	74	3	1	1	6	1	5	5	4	5	1	3	1	1	1	3	1	1	4	1	5	5	2	4	3	3	2	1	3	4	4	1	1	1	4	4	4	4	4	999	1	4
843	2	0,538296408	3	41,1	2	3	44	87	2	0	777	777	1	4	5	1	7	2	1	2	2	2	4	1	2	3	2	5	5	2	4	4	4	1	4	4	4	4	4	4	4	4	4	4	4	3	4	4	4
844	1	0,392402102	3	28,6	1	4	90	108	2	1	1	48	1	4	5	4	5	1	1	1	1	1	3	1	1	5	1	3	5	2	2	1	4	1	1	3	4	4	4	1	1	1	1	1	2	1	1	4	1
845	1	0,064580975	3	26,1	2	1	90	154	1	0	777	777	1	4	5	5	5	2	2	2	2	2	4	3	3	4	1	5	4	2	4	4	4	1	3	4	4	4	4	4	4	4	3	4	4	2	4	4	1
846	2	0,825650657	3	33,1	2	3	44	154	2	1	2	60	1	6	5	4	5	1	2	1	1	1	3	1	1	3	1	4	1	2	3	4	4	1	4	2	2	1	4	1	4	4	3	1	2	2	2	2	4
847	1	0,31446151	3	38,6	2	3	44	56	1	0	777	777	1	4	2	4	5	1	2	1	1	2	4	1	4	999	1	5	5	2	4	4	4	4	4	4	4	4	4	1	2	4	2	4	3	1	4	4	4
848	1	0,133167406	3	30,6	2	3	44	130	3	1	1	24	2	2	6	4	5	1	2	1	1	1	3	1	2	3	3	5	5	2	4	4	4	999	1	4	4	1	4	4	4	4	4	4	4	4	4	4	4
849	1	0,436614698	3	23,0	1	3	44	57	3	0	777	777	1	4	5	3	9	2	777	1	2	1	3	1	999	999	999	999	999	2	4	4	4	1	4	4	4	4	4	1	4	4	4	4	4	4	4	4	4
850	2	0,498149081	2	30,2	1	3	32	89	3	1	1	24	2	2	2	4	2	2	2	1	1	1	1	1	4	1	1	5	5	2	4	4	4	1	4	1	4	4	4	4	4	4	4	4	4	4	4	4	4
851	1	0,218375486	3	28,8	1	3	44	76	2	1	1	24	1	4	5	5	5	1	2	1	1	1	3	1	1	4	1	5	4	2	4	4	4	3	4	3	4	4	4	1	4	4	4	4	3	3	4	4	4
852	2	0,526793862	3	33,1	2	3	90	104	1	1	1	36	1	6	5	1	7	2	2	1	1	1	1	1	1	3	1	4	5	2	4	4	4	4	4	1	4	4	1	1	1	1	1	4	4	3	4	3	4
853	1	0,37574718	3	38,6	1	3	46	183	2	1	3	66	1	6	5	4	5	1	2	1	1	2	3	1	3	3	1	5	4	1	4	4	4	1	1	1	4	1	1	1	1	1	1	1	1	1	4	4	1
854	1	0,021823254	3	28,4	2	2	90	42	2	0	777	777	1	5	5	1	7	2	777	1	2	2	4	1	4	5	0	5	5	2	4	4	4	4	4	4	4	4	4	4	4	4	4	4	4	4	4	4	4
855	2	0,51032673	3	28,6	1	3	44	108	3	1	1	24	1	4	5	4	5	2	1	1	1	2	3	1	1	4	1	5	5	2	3	4	4	1	1	4	4	1	4	1	1	4	2	2	3	1	1	1	1
856	1	0,305671923	3	25,7	1	3	46	57	1	0	777	777	2	1	8	1	8	2	777	1	2	2	3	1	3	5	1	5	3	2	2	4	4	4	4	4	4	1	1	4	4	4	4	4	4	4	4	4	4
857	1	0,13130317	3	38,0	2	3	44	108	2	0	777	777	1	6	5	5	5	1	2	1	1	2	4	1	2	4	1	5	3	1	2	3	4	2	4	1	2	1	4	1	4	4	4	4	4	1	4	4	4
858	1	0,401711629	3	34,0	2	3	92	69	2	1	3	40	1	6	2	5	5	1	2	1	1	2	3	1	2	2	1	4	2	2	4	4	2	2	4	2	4	1	4	1	4	4	4	4	4	4	2	4	4
859	1	0,302362586	3	31,0	2	1	44	48	2	0	777	777	1	6	2	1	7	2	777	2	2	2	3	2	4	5	0	5	5	2	4	4	4	2	4	1	1	1	1	1	1	4	1	1	1	4	1	4	4
860	1	0,386685532	3	36,7	2	3	44	84	4	0	777	777	2	2	5	1	7	2	1	1	1	1	3	1	3	5	1	4	5	2	1	1	4	1	1	1	4	1	4	1	1	4	1	1	1	1	1	4	1
861	2	0,698898753	3	22,2	2	1	44	11	2	1	1	1	1	5	5	1	8	2	777	2	2	2	4	1	4	5	0	5	4	1	3	1	4	4	3	3	4	3	1	1	4	3	3	2	2	3	4	3	2
862	1	0,26113884	3	29,4	1	3	44	29	2	0	777	777	1	4	5	1	7	2	777	2	2	1	4	2	4	5	2	3	4	2	4	4	1	1	4	4	4	4	4	1	3	4	1	1	4	4	4	1	1
863	2	0,900583457	3	33,9	1	3	44	37	2	0	777	777	2	3	9	4	5	1	2	1	1	1	1	2	4	999	2	999	4	2	4	2	4	4	4	4	4	4	4	4	4	4	4	4	3	4	4	4	4
864	2	0,938974565	3	28,3	2	1	92	60	2	0	777	777	1	4	1	4	5	1	2	1	1	1	3	1	2	4	0	4	5	2	4	4	4	2	1	4	3	4	4	1	1	1	4	4	4	3	4	4	4
865	2	0,561382398	3	59,0	1	5	32	28	3	1	1	4	1	5	5	4	5	2	999	2	2	1	5	1	4	3	1	5	999	999	4	4	4	3	4	4	4	4	4	3	3	4	4	4	4	4	4	4	4
866	1	0,44493027	3	24,9	2	1	44	71	3	0	777	777	2	2	6	4	5	1	2	1	1	2	3	1	3	3	0	4	5	2	3	4	4	4	3	1	4	1	4	1	2	1	4	3	4	1	3	4	4
867	2	0,579592294	3	28,6	2	1	44	90	1	999	999	999	1	6	5	4	5	1	2	1	1	2	4	2	3	4	0	5	5	2	4	4	4	2	4	2	4	4	4	1	4	2	4	4	4	1	4	4	4
868	1	0,388996979	2	35,9	2	2	73	24	3	1	1	14	1	5	5	4	5	1	2	1	1	2	1	1	2	3	0	4	5	2	4	4	4	3	4	4	4	4	4	1	2	4	4	4	4	4	4	1	4
869	1	0,391310105	1	26,1	1	3	20	84	3	1	1	60	2	2	6	1	7	2	1	1	1	2	3	1	3	5	1	5	5	2	4	4	4	4	4	4	4	4	4	4	4	4	4	4	4	4	4	4	4
870	2	0,946862007	1	37,0	1	3	20	98	2	0	777	777	2	3	9	3	9	2	777	1	1	2	3	1	5	4	1	5	4	2	4	4	4	3	4	1	4	4	4	4	1	4	4	4	4	4	4	4	4
871	2	0,57938792	3	27,7	1	3	46	130	1	1	2	72	2	3	9	4	5	2	999	1	1	1	3	1	1	4	1	3	5	2	4	4	4	1	4	1	4	4	4	4	1	4	1	4	2	1	4	4	4
872	2	0,74611624	2	38,3	2	3	35	100	4	0	777	777	1	4	1	1	7	2	2	1	1	1	1	1	1	3	1	5	4	1	4	4	4	4	4	2	4	1	1	4	2	4	4	4	2	4	4	4	4
873	1	0,033204349	2	50,4	1	3	35	102	2	0	777	777	1	5	5	5	5	1	2	1	1	1	1	1	2	4	1	5	4	1	4	4	4	4	4	4	4	4	4	4	4	4	4	4	4	4	4	4	4
874	2	0,842076012	2	33,9	2	3	30	22	3	0	777	777	1	4	5	4	5	1	3	1	1	1	1	1	1	3	1	4	5	2	4	4	4	4	4	3	4	4	4	4	4	4	4	4	4	4	4	4	4
875	2	0,96906713	2	29,4	1	3	35	46	2	1	2	12	2	1	8	5	5	1	2	1	1	1	1	1	4	3	1	5	3	2	4	3	4	4	4	4	4	1	4	2	1	4	4	4	1	3	4	1	4
876	2	0,791643518	2	28,8	1	3	30	54	3	0	777	777	1	4	2	4	5	1	2	1	1	1	1	1	2	1	1	5	5	2	4	4	4	3	3	3	4	2	4	2	4	3	4	4	4	4	4	4	4
877	1	0,258965589	2	29,5	1	3	30	66	2	0	777	777	1	4	5	4	5	1	2	1	1	1	1	1	4	1	1	5	4	2	4	4	4	4	4	4	1	4	4	1	4	4	4	2	2	4	4	4	4
878	2	0,729239487	2	30,5	1	3	30	32	4	0	777	777	1	4	1	4	1	1	3	1	1	1	3	1	2	2	0	5	4	2	4	4	4	4	4	4	4	4	4	4	4	4	4	4	4	4	4	4	4
879	2	0,559993234	2	34,3	1	3	35	94	2	0	777	777	1	4	5	4	5	1	2	1	1	1	1	1	2	3	2	5	4	2	4	4	4	1	2	4	4	1	1	1	1	4	1	4	4	4	4	4	4
880	1	0,28371987	2	25,6	1	3	30	42	4	0	777	777	2	2	6	4	5	2	1	2	2	1	1	3	4	5	1	2	5	2	2	3	999	2	3	4	4	2	4	2	2	4	2	1	2	2	2	4	3
881	2	0,709481576	2	27,7	1	3	30	18	3	0	777	777	1	5	5	5	5	1	1	1	1	1	1	1	4	4	0	5	5	2	4	4	4	4	4	4	4	1	4	4	4	4	4	4	4	4	4	4	4
882	2	0,977877922	2	29,4	1	3	35	75	3	0	777	777	1	4	5	4	5	999	2	1	1	1	4	1	1	3	2	5	5	2	4	2	4	4	4	4	4	1	4	4	4	1	4	4	4	4	4	4	4
883	2	0,873550968	2	23,4	1	3	30	10	3	0	777	777	2	1	7	4	5	999	1	1	999	1	4	1	1	2	1	5	5	1	4	4	4	3	3	4	4	4	4	1	4	4	4	4	4	4	4	4	4
884	2	0,871805302	2	25,0	1	3	35	61	4	0	777	777	2	2	6	4	5	1	2	1	1	1	1	1	2	2	1	4	4	2	2	2	4	4	4	4	4	1	4	4	4	1	1	4	4	4	4	4	4
[truncated: 23 more columns]
